# Supplementary material for: Chromosome-level genome assemblies and genetic maps reveal heterochiasmy and macrosynteny in endangered Atlantic Acropora
Source: BMC Genomics. 2024 Nov 20;25:1119. doi: 10.1186/s12864-024-11025-3 (PMC11577847; doi:10.1186/s12864-024-11025-3)
Supplement: Supplementary file 1 — Additional file 1: Supplementary Table 1: Summary of sequencing libraries used for genome assembly of the Atlantic acroporids. All data and assemblies are available at NCBI BioProject PRJNA473816. [file 12864_2024_11025_MOESM1_ESM.xlsx]

## Sheet: Sheet1
Species	Library Type	Tissue Type	Insert Size (bp)	Library Size (Gb)	Platform or Provider	Average Read Length (bp)	Read N50	# of Reads (x106)	Genome Coverage	SRA Accession ID
A. cervicornis	Paired-end Illumina	Adult	550	143.6	HiSeq 2500	250		313	489x	SRR7235995
	Pacific Biosciences	Sperm	No Size Selection	10	Sequel II	3,238	4394	3.1	25x*	SRR28809538
	Nanopore	Adult	No Size Selection	94.4	PromethION	2366	4247	39	309x	SRR24899280
A. palmata	Paired-end Illumina	Sperm	500	22	HiSeq 2500	150		74	69x	SRR28809537
	Paired-end Illumina	Adult	550	114.6	HiSeq 2500	250		248	388x	SRR7235983
	Pacific Biosciences	Sperm	10,000	5.1	Sequel II	7,126	10110	0.71	13x*	SRR28809539
	Dovetail Chicago	Adult	NA		Dovetail	150		200	165x	SRR28809603
	Dovetail Hi-C	Adult	N/A		Dovetail	150		254	316x	SRR28809602
