# Supplementary material for: Chromosome-level genome assemblies and genetic maps reveal heterochiasmy and macrosynteny in endangered Atlantic Acropora
Source: BMC Genomics. 2024 Nov 20;25:1119. doi: 10.1186/s12864-024-11025-3 (PMC11577847; doi:10.1186/s12864-024-11025-3)
Supplement: Supplementary file 2 — Additional file 2: Supplementary Table 2: Genomic resources used to compare gene content and syntenic arrangement. Genome assemblies and their predicted proteins were downloaded from sources noted below. Taxonomy is ranked as Subphylum, Class and Order. [file 12864_2024_11025_MOESM2_ESM.xlsx]

## Sheet: Sheet1
Species	Taxonomy	Source Type	Accession	Reference
Acropora cervicornis (genet M5, HG0005)	Anthozoa, Hexacorallia, Scleractinia	This Study		This Study
Acropora cervicornis (genet K2, HG0582)	Anthozoa, Hexacorallia, Scleractinia	NCBI	GCA_032359415.1	Selwyn and Vollmer 2023
Acropora palmata (genet HS1, HG0004)	Anthozoa, Hexacorallia, Scleractinia	This Study		This Study
Acropora tenuis	Anthozoa, Hexacorallia, Scleractinia	OIST	aten_0.11.maker_post_001.proteins.fasta	Shinzato et al. 2021
Acropora digitifera	Anthozoa, Hexacorallia, Scleractinia	NCBI	GCA_014634065.1	Shinzato et al. 2011
Acropora millepora	Anthozoa, Hexacorallia, Scleractinia	NCBI	GCF_013753865.1	Fuller et al. 2020
Acropora hyacinthus	Anthozoa, Hexacorallia, Scleractinia	NCBI	GCA_020536085.1	López-Nandam et al. 2023
Montipora capitata	Anthozoa, Hexacorallia, Scleractinia	USDA	Mcap_genemodels_1.1_aa.fas	Helmkampf et al. 2019
Orbicella faveolata	Anthozoa, Hexacorallia, Scleractinia	NCBI	GCF_002042975.1	Prada et al. 2016
Stylophora pistillata	Anthozoa, Hexacorallia, Scleractinia	NCBI	GCF_002571385.2	Voolstra et al. 2017
Catalaphyllia jardinei	Anthozoa, Hexacorallia, Scleractinia	FigShare	Catalaphyllia_genomic.fasta	Yu et al. 2022
Amplexidiscus fenestrafer	Anthozoa, Hexacorallia, Corallimorpharia	Reef Genomics	afen.prot.fa	Wang et al. 2017
Discosoma sp.	Anthozoa, Hexacorallia, Corallimorpharia	Reef Genomics	dspp.prot.fa	Wang et al. 2017
Renilla muelleri	Anthozoa, Octocorallia,Pennatulacea	Reef Genomics	renilla_augustus.aa	Jiang et al. 2019
Xenia sp.	Anthozoa, Octocorallia,Alcyonacea	NCBI	GCF_021976095.1	Hu et al. 2020
Exaiptasia diaphana	Anthozoa, Hexacorallia, Actiniaria	NCBI	GCF_001417965.1	Baumgarten et al. 2015
Nematostella vectensis	Anthozoa, Hexacorallia, Actiniaria	NCBI	GCF_932526225.1	Fletcher et al. 2023
Scolanthus callimorphus	Anthozoa, Hexacorallia, Actiniaria	Simrbase	Scal100.fasta	Zimmermann et al. 2023
Cassiopea xamachana	Medusozoa, Scyphozoa, Rhizostomeae	JGI	Casxa1_GeneCatalog_proteins_20200306.aa.fasta	Ohdera et al. 2022
Hydra vulgaris	Medusozoa, Hydrozoa, Anthoathecata	NCBI	GCF_022113875.1	Simakov et al. 2022
Hydractinia symbiolongicarpus	Medusozoa, Hydrozoa, Anthoathecata	NCBI	GCF_029227915.1	Kon-Nanjo et al. 2023
