# Supplementary material for: Chromosome-level genome assemblies and genetic maps reveal heterochiasmy and macrosynteny in endangered Atlantic Acropora
Source: BMC Genomics. 2024 Nov 20;25:1119. doi: 10.1186/s12864-024-11025-3 (PMC11577847; doi:10.1186/s12864-024-11025-3)
Supplement: Supplementary file 3 — Additional file 3: Supplementary Table 3: Assembly statistics for the genome assemblies of the acroporids compared in this study. [file 12864_2024_11025_MOESM3_ESM.xlsx]

## Sheet: Sheet1
	A. palmataa	A. cervicornisa	A. digitiferab	A. hyacinthusc	A. milleporad	A. tenuise
# scaffolds	406	3,308	955	907	854	614
Assembly length (Mb)	287.6	305.4	415.8	446.4	475.4	486.8
Longest Scaffold (Mb)	27.05	30.19	7.63	34.3	39.36	13.56
Scaffold N50 (Mb)	18.66	20.05	1.85	26.53	19.84	2.83
Scaffold L50	7	7	69	8	9	46
Contig N50 (Mb)	0.232	0.732	1.098	2.162	1.091	0.48
Contig L50	381	115	115	52	129	199
# gene models	31827	34013	32106	27110	42775	30327
BUSCO Completeness (Metazoa odb10)	C:87.8%	C:93.1%	C:92.2%	C:89.8%	C:93.4%	C:94.3%
	[S:86.6%,D:1.2%],	[S:92.8%,D:0.3%],	[S:91.6%,D:0.6%],	[S:89.4%,D:0.4%],	[S:91.9%,D:1.5%],	[S:93.1%,D:1.2%],
	F:4.2%,M:8.0%	F:3.4%,M:3.5%	F:2.4%,M:5.4%	F:2.5%,M:7.7%	F:1.0%,M:5.6%	F:1.3%,M:4.4%
aDescribed in this study.
bNCBI GCA_014634065.1 genome assembly v2.0 (Shinzato et al. 2020)
cNCBI GCA_020536085.1 genome assembly (López-Nandam et al. 2023)
dNCBI GCF_013753865.1 genome assembly (Fuller et al. 2020)
eReef Future Genomics 2020 Consortium (ReFuGe 2020 Consortium; Cooke et al. 2020 )
