# Supplementary material for: Chromosome-level genome assemblies and genetic maps reveal heterochiasmy and macrosynteny in endangered Atlantic Acropora
Source: BMC Genomics. 2024 Nov 20;25:1119. doi: 10.1186/s12864-024-11025-3 (PMC11577847; doi:10.1186/s12864-024-11025-3)
Supplement: Supplementary file 4 — Additional file 4: Supplementary Table 4: K-mer genome size estimates. Three different k-mer based genome size prediction tools were used: GenomeScope2, findGSE and kmergenie. The first two tools used the k-mer distribution histogram generated by Jellyfish with a k-mer size of 119. bp = base pairs. [file 12864_2024_11025_MOESM4_ESM.xlsx]

## Sheet: Sheet1
Species	Jellyfish k119 + GenomeScope2 (bp)	Jellyfish k119 + findGSE (bp)	kmergenie k119 (bp)
Acropora palmata	333451197	354,250,099	290613719
Acropora cervicornis	331323583	341887514	290599160
