# Supplementary material for: Chromosome-level genome assemblies and genetic maps reveal heterochiasmy and macrosynteny in endangered Atlantic Acropora
Source: BMC Genomics. 2024 Nov 20;25:1119. doi: 10.1186/s12864-024-11025-3 (PMC11577847; doi:10.1186/s12864-024-11025-3)
Supplement: Supplementary file 5 — Additional file 5: Supplementary Table 5: Assembly statistics showing completeness and contiguity of Acropora cervicornis HG0582 [123] and HG0005 assemblies (this study). Mb = megabases. BUSCO = Benchmarking Universal Single-Copy Orthologs. [file 12864_2024_11025_MOESM5_ESM.xlsx]

## Sheet: Sheet1
		This Study	Selwyn and Vollmer 2023
BUSCO Metazoa	Complete Single Copy	0.928	0.9203
	Complete Duplicated	0.003	0.0042
	Fragmented	0.034	0.0356
	Missing	0.035	0.0398
	Assembly Size	305.41Mb	307.4Mb
	Scaffold N50	20.051Mb	2.8Mb
	Contig N50	0.732Mb	2.711Mb
