# Supplementary material for: Chromosome-level genome assemblies and genetic maps reveal heterochiasmy and macrosynteny in endangered Atlantic Acropora
Source: BMC Genomics. 2024 Nov 20;25:1119. doi: 10.1186/s12864-024-11025-3 (PMC11577847; doi:10.1186/s12864-024-11025-3)
Supplement: Supplementary file 6 — Additional file 6: Supplementary Table 6: Comparison of Acropora palmata Hi-C (pseudo) chromosomes that are homologous to A. cervicornis linkage groups. Mb = megabases. [file 12864_2024_11025_MOESM6_ESM.xlsx]

## Sheet: scaffolds_to_chr
A. palmata Chromosome IDs	A. palmata scaffold IDs	A. palmata Size (Mb)	A. cervicornis LG IDs	A. cervicornis Size (Mb)
Chr1	hic_scaffold_4	27.05	LG1	30.19
Chr2	hic_scaffold_10	25.92	LG3	25.26
Chr3	hic_scaffold_2	21.9	LG2	26.77
Chr4	hic_scaffold_20	20.87	LG6	20.56
Chr5	hic_scaffold_17	20.54	LG5	20.93
Chr6	hic_scaffold_31	19.01	LG7	20.05
Chr7	hic_scaffold_35	18.66	LG10	18.31
Chr8	hic_scaffold_15	18.58	LG4	20.96
Chr9	hic_scaffold_6	17.67	LG9	18.53
Chr10	hic_scaffold_30	16.55	LG8	18.95
Chr11	hic_scaffold_5	16.42	LG11	17.26
Chr12	hic_scaffold_1	14.66	LG14	15.82
Chr13	hic_scaffold_21	14.61	LG13	15.28
Chr14	hic_scaffold_11	13.63	LG12	14.95
