# Supplementary material for: Chromosome-level genome assemblies and genetic maps reveal heterochiasmy and macrosynteny in endangered Atlantic Acropora
Source: BMC Genomics. 2024 Nov 20;25:1119. doi: 10.1186/s12864-024-11025-3 (PMC11577847; doi:10.1186/s12864-024-11025-3)
Supplement: Supplementary file 7 — Additional file 7: Supplementary Table 7: Number of structural variants identified between Acropora palmata and A. cervicornis genome assemblies. N/A = not applicable. [file 12864_2024_11025_MOESM7_ESM.xlsx]

## Sheet: Sheet1
Structural Variant Type	MUM&Co (O’Donnell and Fischer 2020)	assemblytics (Nattestad and Schatz 2016)	SVIM-asm (Heller and Vingron 2021)
Insertion*	1004	3137	8448
Deletion*	610	2128	8014
Tandem Duplication	517	576	13
Tandem Contractions	209	199	N/A
Interspersed Duplication	N/A	N/A	3
Repeat Expansions	3843	1752	N/A
Repeat Contractions	3847	2908	N/A
Inversions (<= 50kb and/or <2 marker support)	155	N/A	27
Translocations (<= 50kb and/or <2 marker support)	165	N/A	N/A
Inversions (=> 50kb, supported by at least 2 markers)	5	N/A	N/A
Translocations (=> 50kb, supported by at least 2 markers)	177	N/A	N/A
TOTAL	10532	10700	17167
* Defined as “novel” insertion or deletion in MUMandCo.
