# Supplementary material for: Chromosome-level genome assemblies and genetic maps reveal heterochiasmy and macrosynteny in endangered Atlantic Acropora
Source: BMC Genomics. 2024 Nov 20;25:1119. doi: 10.1186/s12864-024-11025-3 (PMC11577847; doi:10.1186/s12864-024-11025-3)
Supplement: Supplementary file 8 — Additional file 8: Supplementary Table 8: Outlier genes between Acropora palmata and A. cervicornis in terms of sequence identity. Percent identity was calculated using rustybam [140] in windows corresponding with gene coordinates using whole genome PAF alignments derived from minimap2 [92]. Genes were considered outliers if their percent identity was below Q1 – (3*IQR). [file 12864_2024_11025_MOESM8_ESM.xlsx]

## Sheet: selected_genes
Gene ID v3	Scaffold	Start	End	Gene Annotation	Swiss-Prot Hit	E-value	Swiss-Prot Description	Trembl Hit	E-value.1	Trembl Description	NCBI hit	E-value.2	NCBI Description	GO_Terms_Swiss-Prot	GO_Terms_Trembl	KEGG ID, threshold 60	KEGG ID, threshold 30	OrthoDB match	OrthoDB evalue	OrthoDB annotation	Match to Apalm v1 genome	Percent Identity v1 to v2	Gene Name v2	"transposon"	Gene Model Support	Sequence Identity, Apalm vs. Acerv (%)
evm.model.hic_scaffold_5.911	hic_scaffold_5	8773597	8775312	Pro-Pol polyprotein				A0A2B4RHY2	1.31e-137	Uncharacterized protein OS=Stylophora pistillata GN=AWC38_SpisGene19336 PE=4 SV=1	gb|KXJ22701.1|	0	Pro-Pol polyprotein [Exaiptasia pallida]		0	0	0				Apalm_gene.model.Segkk1588_pilon.13	100	Apalm_v2_gene.model.Sc0a5M3_343_HRSCAF_597.147	Pro-Pol polyprotein	GeneMark.hmm,Augustus	0.7638888888888888
evm.model.hic_scaffold_1.940	hic_scaffold_1	8249229	8249984	Sulfatase-modifying factor 1				A0A2B4RUG5	7.2e-124	Sulfatase-modifying factor 1 OS=Stylophora pistillata GN=SUMF1 PE=4 SV=1	ref|XP_015774487.1|	2.37e-131	PREDICTED: uncharacterized protein LOC107352686 [Acropora digitifera]		0	0	0				Apalm_gene.model.Segkk40_pilon.24	50.99	Apalm_v2_gene.model.Sc0a5M3_272_HRSCAF_451.703	no	GeneMark.hmm	0.833593
evm.model.hic_scaffold_10.1256	hic_scaffold_10	13594683	13597254	uncharacterized protein LOC110240409	Q09575	1.05e-22	Uncharacterized protein K02A2.6 OS=Caenorhabditis elegans GN=K02A2.6 PE=4 SV=1	A0A2B4S1Q2	7.969999999999999e-150	Uncharacterized protein K02A2.6 OS=Stylophora pistillata GN=K02A2.6 PE=4 SV=1	ref|XP_020901881.1|	2.68e-151	uncharacterized protein LOC110240409 [Exaiptasia pallida]	GO:0003676; GO:0008270; GO:0015074	GO:0003676; GO:0015074	0	0				Apalm_gene.model.Segkk1420_pilon.1	98.711	Apalm_v2_gene.model.Sc0a5M3_13_HRSCAF_21.702	no	GeneMark.hmm,HiQ,Augustus	0.838258
evm.model.hic_scaffold_20.1138	hic_scaffold_20	11658078	11658701	PREDICTED: uncharacterized protein K02A2.6-like	Q09575	3.2e-11	Uncharacterized protein K02A2.6 OS=Caenorhabditis elegans GN=K02A2.6 PE=4 SV=1	A0A2B4R968	1.0600000000000001e-43	Uncharacterized protein K02A2.6 OS=Stylophora pistillata GN=K02A2.6 PE=4 SV=1	ref|XP_015762246.1|	3.92e-111	PREDICTED: uncharacterized protein K02A2.6-like [Acropora digitifera]	GO:0003676; GO:0008270; GO:0015074	GO:0003676; GO:0015074	0	0				Apalm_gene.model.Segkk996_pilon.14	100	Apalm_v2_gene.model.Sc0a5M3_79_HRSCAF_143.1185	no	Augustus	0.9166666666666666
evm.model.hic_scaffold_1.1246	hic_scaffold_1	10691868	10693142	Tetratricopeptide repeat protein 28	Q96AY4	1.4e-99	Q96AY4|TTC28_HUMAN Tetratricopeptide repeat protein 28 OS=Homo sapiens GN=TTC28 PE=1 SV=4	A0A2B4RH71	0	Tetratricopeptide repeat protein 28 OS=Stylophora pistillata GN=TTC28 PE=4 SV=1	ref|XP_015767494.1|	0	PREDICTED: tetratricopeptide repeat protein 28-like [Acropora digitifera]	GO:0005737; GO:0005815; GO:0030496; GO:0000922; GO:0019900; GO:0007049; GO:0051301; GO:0007346	0	0	0				Apalm_gene.model.Segkk164_pilon.30	91.885	Apalm_v2_gene.model.Sc0a5M3_272_HRSCAF_451.373	no	Augustus	0.9184313725490196
evm.model.hic_scaffold_1.444	hic_scaffold_1	4529030	4529854	PREDICTED: uncharacterized protein LOC107342399				A0A2B4SS82	1.55e-28	Uncharacterized protein OS=Stylophora pistillata GN=AWC38_SpisGene2967 PE=4 SV=1	ref|XP_015763379.1|	8.65e-88	PREDICTED: uncharacterized protein LOC107342399 [Acropora digitifera]		0	0	0	18758at6101	8.23e-29	uncharacterized protein LOC107357284	Apalm_gene.model.Segkk907_pilon.32	100	Apalm_v2_gene.model.Sc0a5M3_1_HRSCAF_1.446	no	GeneMark.hmm,HiQ,Augustus	0.92
evm.model.hic_scaffold_30.578	hic_scaffold_30	5971014	5972990	Mediator of RNA polymerase II transcription subunit 15	Q7ZVN7	2.17e-15	Mediator of RNA polymerase II transcription subunit 15 OS=Danio rerio GN=med15 PE=2 SV=1	A0A2B4SL80	2.59e-25	Mediator of RNA polymerase II transcription subunit 15 OS=Stylophora pistillata GN=Med15 PE=4 SV=1	ref|XP_015752832.1|	2.25e-53	PREDICTED: mediator of RNA polymerase II transcription subunit 15-like isoform X2 [Acropora digitifera]	GO:0005737; GO:0016592; GO:0001104; GO:0006351	GO:0016592; GO:0001104; GO:0006351	0	0				Apalm_gene.model.Segkk1834_pilon.25	100	Apalm_v2_gene.model.Sc0a5M3_307_HRSCAF_512.348	no	GeneMark.hmm,PASA,Augustus	0.9260869565217391
evm.model.hic_scaffold_20.1462	hic_scaffold_20	14314849	14319093	uncharacterized protein LOC111343724				A0A2B4RCB2	7.18e-56	Uncharacterized protein OS=Stylophora pistillata GN=AWC38_SpisGene20494 PE=4 SV=1	gb|PFX15291.1|	1.1099999999999999e-55	uncharacterized protein LOC111343724 [Stylophora pistillata]		0	0	0				Apalm_gene.model.Segkk53_pilon.12	97.268	Apalm_v2_gene.model.Sc0a5M3_96_HRSCAF_175.6	no	GeneMark.hmm,HiQ,Augustus	0.928389
evm.model.hic_scaffold_11.905	hic_scaffold_11	8186966	8187217	ATP-dependent DNA helicase PIF1				A0A0B7NFP9	5.84e-10	Uncharacterized protein OS=Parasitella parasitica GN=PARPA_10487.1 scaffold 40658 PE=4 SV=1	gb|KXJ23090.1|	1.91e-38	ATP-dependent DNA helicase PIF1 [Exaiptasia pallida]		0	0	0				Apalm_gene.model.Segkk1058_pilon.25	100	Apalm_v2_gene.model.Sc0a5M3_369_HRSCAF_655.544	no	Augustus	0.9285714285714286
evm.model.hic_scaffold_15.1708	hic_scaffold_15	17902384	17902692	protein ANTAGONIST OF LIKE HETEROCHROMATIN PROTEIN 1-like				A0A2B4RYL2	1.01e-19	Uncharacterized protein OS=Stylophora pistillata GN=AWC38_SpisGene13627 PE=4 SV=1	ref|XP_022796471.1|	1.1699999999999998e-23	protein ANTAGONIST OF LIKE HETEROCHROMATIN PROTEIN 1-like [Stylophora pistillata]		0	0	0				Apalm_gene.model.Segkk1970_pilon.8	100	Apalm_v2_gene.model.Sc0a5M3_424_HRSCAF_798.998	no	GeneMark.hmm	0.9288025889967637
evm.model.hic_scaffold_5.354	hic_scaffold_5	4221138	4222679	EH domain-containing protein 1	Q641Z6	1.4000000000000003e-163	EH domain-containing protein 1 OS=Rattus norvegicus GN=Ehd1 PE=1 SV=1	A0A2B4RZW1	0	EH domain-containing protein 1 OS=Stylophora pistillata GN=EHD1 PE=4 SV=1	ref|XP_020632155.1|	0	EH domain-containing protein 3-like [Orbicella faveolata]	GO:0020018; GO:0005769; GO:0031901; GO:0030139; GO:0005768; GO:0010008; GO:0070062; GO:0005811; GO:0016020; GO:0043209; GO:0048471; GO:0005886; GO:0031095; GO:0055038; GO:0005524; GO:0045296; GO:0005509; GO:0005525; GO:0042802; GO:0017137; GO:1990090; GO:0042632; GO:0060271; GO:0032456; GO:0006897; GO:0016197; GO:0006886; GO:0034383; GO:0031175; GO:0010886; GO:2001137; GO:1901741; GO:0010976; GO:…	GO:0005622; GO:0005509; GO:0005525; GO:0032456	K12483	K12483	1716at6101	0	EH domain-containing protein 3-like	Apalm_gene.model.Segkk1961_pilon.5	100	Apalm_v2_gene.model.Sc0a5M3_322_HRSCAF_543.579	no	GeneMark.hmm,PASA,Augustus	0.9298701298701298
evm.model.hic_scaffold_20.799	hic_scaffold_20	8795513	8797021	uncharacterized protein LOC111321987				A0A2B4SSQ5	2.25e-118	Uncharacterized protein OS=Stylophora pistillata GN=AWC38_SpisGene10236 PE=4 SV=1	gb|PFX13262.1|	3.49e-118	uncharacterized protein LOC111321987 [Stylophora pistillata]		GO:0003676	0	0	16886at6101	0	uncharacterized protein LOC107327103	Apalm_gene.model.Segkk460_pilon.1	100	Apalm_v2_gene.model.Sc0a5M3_79_HRSCAF_143.826	RNA-directed DNA polymerase from mobile element jockey	GeneMark.hmm,HiQ,PASA,Augustus	0.9330682571239232
evm.model.hic_scaffold_31.450	hic_scaffold_31	4182426	4187348	Short-chain collagen C4 (Fragment)	P18503	6.94e-15	Short-chain collagen C4 (Fragment) OS=Ephydatia muelleri PE=2 SV=1	A0A2B4RH40	5.4e-109	Short-chain collagen C4 OS=Stylophora pistillata GN=AWC38_SpisGene19970 PE=4 SV=1	ref|XP_015751748.1|	0	PREDICTED: short-chain collagen C4-like isoform X1 [Acropora digitifera]	GO:0005581; GO:0005578	GO:0005581	0	0	14546at6101	0	short-chain collagen C4-like	Apalm_gene.model.Segkk885_pilon.4	93.473	Apalm_v2_gene.model.Sc0a5M3_431_HRSCAF_813.164	no	GeneMark.hmm,Augustus	0.9349693251533743
evm.model.hic_scaffold_5.390	hic_scaffold_5	4684780	4685142	hypothetical protein												0	0						Apalm_v2_gene.model.Sc0a5M3_322_HRSCAF_543.540	no	GeneMark.hmm	0.9361702127659575
evm.model.hic_scaffold_5.647	hic_scaffold_5	7125981	7127970	PREDICTED: uncharacterized protein LOC107343757 isoform X1							ref|XP_015764838.1|	5.31e-106	PREDICTED: uncharacterized protein LOC107343757 isoform X1 [Acropora digitifera]			0	0				Apalm_gene.model.Segkk1011_pilon.1	100	Apalm_v2_gene.model.Sc0a5M3_322_HRSCAF_543.272	no	GeneMark.hmm,Augustus	0.9376884422110553
evm.model.hic_scaffold_20.1602	hic_scaffold_20	15694847	15695734	Protein NLRC3				A0A2B4RJX5	4.33e-47	Protein NLRC3 OS=Stylophora pistillata GN=NLRC3 PE=4 SV=1	ref|XP_015779200.1|	2.95e-137	PREDICTED: uncharacterized protein LOC107357071 [Acropora digitifera]		GO:0003824; GO:0009116	0	0				Apalm_gene.model.Segkk987_pilon.2	100	Apalm_v2_gene.model.Sc0a5M3_124_HRSCAF_222.481	no	GeneMark.hmm,Augustus	0.9391891891891891
evm.model.hic_scaffold_11.1266	hic_scaffold_11	12185097	12186389	Vesicular inhibitory amino acid transporter	Q6DIV6	2.7e-55	Vesicular inhibitory amino acid transporter OS=Xenopus tropicalis GN=slc32a1 PE=2 SV=1	A7S4J8	4.2000000000000005e-79	Predicted protein OS=Nematostella vectensis GN=v1g206710 PE=4 SV=1	ref|XP_015777200.1|	0	PREDICTED: vesicular inhibitory amino acid transporter-like [Acropora digitifera]	GO:0030659; GO:0016021; GO:0015171; GO:0003333; GO:0006836	GO:0016021; GO:0015171; GO:0003333	K15015	K15015	15540at6101	0	vesicular inhibitory amino acid transporter-like	Apalm_gene.model.Segkk331_pilon.26	100	Apalm_v2_gene.model.Sc0a5M3_369_HRSCAF_655.153	no	GeneMark.hmm,Augustus	0.94
evm.model.hic_scaffold_11.1266	hic_scaffold_11	12185097	12186389	Vesicular inhibitory amino acid transporter	Q6DIV6	2.7e-55	Vesicular inhibitory amino acid transporter OS=Xenopus tropicalis GN=slc32a1 PE=2 SV=1	A7S4J8	4.2000000000000005e-79	Predicted protein OS=Nematostella vectensis GN=v1g206710 PE=4 SV=1	ref|XP_015777200.1|	0	PREDICTED: vesicular inhibitory amino acid transporter-like [Acropora digitifera]	GO:0030659; GO:0016021; GO:0015171; GO:0003333; GO:0006836	GO:0016021; GO:0015171; GO:0003333	K15015	K15015	15540at6101	0	vesicular inhibitory amino acid transporter-like	Apalm_gene.model.Segkk331_pilon.26	100	Apalm_v2_gene.model.Sc0a5M3_322_HRSCAF_543.180	no	GeneMark.hmm,Augustus	0.94
evm.model.hic_scaffold_17.1757	hic_scaffold_17	15577781	15581366	Sterile alpha motif domain-containing protein 9-like	Q69Z37	1.22e-13	Sterile alpha motif domain-containing protein 9-like OS=Mus musculus GN=Samd9l PE=1 SV=2	A0A2B4RRV1	0	Sterile alpha motif domain-containing protein 9-like OS=Stylophora pistillata GN=Samd9l PE=4 SV=1	ref|XP_015766118.1|	0	PREDICTED: uncharacterized protein LOC107344948 [Acropora digitifera]	GO:0005769; GO:0035726; GO:0034058; GO:0002244; GO:0042176; GO:0048536; GO:0017145	0	0	0				Apalm_gene.model.Segkk252_pilon.9	100	Apalm_v2_gene.model.Sc0a5M3_375_HRSCAF_671.243	no	GeneMark.hmm,HiQ,PASA,Augustus	0.9433471933471933
evm.model.hic_scaffold_31.840	hic_scaffold_31	7858038	7861997	PREDICTED: uncharacterized protein LOC107355565	Q09575	3.03e-09	Uncharacterized protein K02A2.6 OS=Caenorhabditis elegans GN=K02A2.6 PE=4 SV=1	A0A2B4RI58	3.37e-70	Uncharacterized protein K02A2.6 OS=Stylophora pistillata GN=K02A2.6 PE=4 SV=1	ref|XP_015777637.1|	3.9200000000000004e-122	PREDICTED: uncharacterized protein LOC107355565 [Acropora digitifera]	GO:0003676; GO:0008270; GO:0015074	0	0	0	17564at6101	0	uncharacterized protein K02A2.6-like	Apalm_gene.model.Segkk1955_pilon.49	96.97	Apalm_v2_gene.model.Sc0a5M3_398_HRSCAF_736.444	Retrovirus-related Pol polyprotein	Augustus	0.9468212714914035
evm.model.hic_scaffold_17.792	hic_scaffold_17	8685472	8688488	hypothetical protein BRAFLDRAFT_128105				C3Z7Z4	1.08e-166	Uncharacterized protein OS=Branchiostoma floridae GN=BRAFLDRAFT_128105 PE=4 SV=1	gb|EEN51308.1|	1.67e-166	hypothetical protein BRAFLDRAFT_128105 [Branchiostoma floridae]		0	0	0	16514at6101	0	uncharacterized protein LOC110041885	Apalm_gene.model.Segkk2005_pilon.17	100	Apalm_v2_gene.model.Sc0a5M3_331_HRSCAF_562.443	no	GeneMark.hmm,HiQ,Augustus	0.9469901168014375
evm.model.hic_scaffold_21.285	hic_scaffold_21	2997282	2998019	hypothetical protein												0	0						Apalm_v2_gene.model.Sc0a5M3_382_HRSCAF_692.539	no	GeneMark.hmm	0.9482071713147411
evm.model.hic_scaffold_21.412	hic_scaffold_21	4581850	4586343	Tetratricopeptide repeat protein 28	Q96AY4	3.4e-176	Tetratricopeptide repeat protein 28 OS=Homo sapiens GN=TTC28 PE=1 SV=4	A0A2B4S967	0	Tetratricopeptide repeat protein 28 OS=Stylophora pistillata GN=Ttc28 PE=4 SV=1	ref|XP_020616666.1|	0	tetratricopeptide repeat protein 28-like [Orbicella faveolata]	GO:0005737; GO:0005815; GO:0030496; GO:0000922; GO:0019900; GO:0007049; GO:0051301; GO:0007346	0	0	0	11391at6101	0	tetratricopeptide repeat protein 28-like	Apalm_gene.model.Segkk1378_pilon.1	100	Apalm_v2_gene.model.Sc0a5M3_382_HRSCAF_692.404	no	GeneMark.hmm,Augustus	0.9490223463687151
evm.model.hic_scaffold_21.870	hic_scaffold_21	7955506	7955724	hypothetical protein												0	0						Apalm_v2_gene.model.Sc0a5M3_84_HRSCAF_150.649	Transposon Ty3-G Gag-Pol polyprotein, partial [Exaiptasia pallida]	Augustus	0.9497716894977168
evm.model.hic_scaffold_20.929	hic_scaffold_20	10176712	10177215	PREDICTED: uncharacterized protein LOC107336531	P34457	2.81e-17	Putative uncharacterized transposon-derived protein F54H12.3 OS=Caenorhabditis elegans GN=F54H12.3 PE=5 SV=1	A0A0J7JWN9	2.8e-77	Uncharacterized protein OS=Lasius niger GN=RF55_23325 PE=4 SV=1	ref|XP_015757090.1|	5.1699999999999996e-111	PREDICTED: uncharacterized protein LOC107336531 [Acropora digitifera]	GO:0003676; GO:0015074	GO:0003676; GO:0015074	0	0				Apalm_gene.model.Segkk727_pilon.64	100	Apalm_v2_gene.model.Sc0a5M3_79_HRSCAF_143.966	Putative uncharacterized transposon-derived protein F54H12.3 OS=Caenorhabditis elegans GN=F54H12.3 PE=5 SV=1	HiQ,Augustus	0.9503968253968254
evm.model.hic_scaffold_30.655	hic_scaffold_30	6851585	6857873	D-alanine--D-alanine ligase	Q2JXY2	1.01e-18	D-alanine--D-alanine ligase OS=Synechococcus sp. (strain JA-3-3Ab) GN=ddl PE=3 SV=1	A0A2B4RLP8	2.06e-159	D-alanine--D-alanine ligase OS=Stylophora pistillata GN=ddl PE=4 SV=1	gb|PFX17172.1|	3.1899999999999996e-159	D-alanine--D-alanine ligase [Stylophora pistillata]	GO:0005737; GO:0005524; GO:0008716; GO:0046872; GO:0071555; GO:0009252; GO:0008360	GO:0016874	0	0	15060at6101	0	uncharacterized protein LOC111343213	Apalm_gene.model.Segkk1689_pilon.7	86.939	Apalm_v2_gene.model.Sc0a5M3_307_HRSCAF_512.268	no	GeneMark.hmm,Augustus	0.9505718954248366
evm.model.hic_scaffold_15.909	hic_scaffold_15	9334112	9335476	Cytochrome b561				A0A2B4SJJ3	3.65e-41	Cytochrome b561 OS=Stylophora pistillata GN=CYB561 PE=4 SV=1	ref|XP_015766408.1|	2.2e-111	PREDICTED: uncharacterized protein LOC107345209 [Acropora digitifera]		GO:0016021; GO:0004190; GO:0055114	0	0				Apalm_gene.model.Segkk1974_pilon.6	100	Apalm_v2_gene.model.Sc0a5M3_424_HRSCAF_798.175	no	Augustus	0.9506688963210702
evm.model.hic_scaffold_21.1454	hic_scaffold_21	14446723	14448160	Fibroleukin	P12804	8.99e-07	Fibroleukin OS=Mus musculus GN=Fgl2 PE=1 SV=1	A0A2B4RLC2	1.3699999999999999e-104	Angiopoietin-4 OS=Stylophora pistillata GN=Angpt4 PE=4 SV=1	ref|XP_015756165.1|	4.29e-171	PREDICTED: uncharacterized protein LOC107335647 isoform X1 [Acropora digitifera]	GO:0005576; GO:0008233; GO:0019835	GO:0005201	0	0	6611at6101	0	uncharacterized protein LOC111341405	Apalm_gene.model.Segkk847_pilon.10	100	Apalm_v2_gene.model.Sc0a5M3_84_HRSCAF_150.23	no	GeneMark.hmm,Augustus	0.9512635379061372
evm.model.hic_scaffold_1.1416	hic_scaffold_1	12572691	12575711	E3 ubiquitin-protein ligase DZIP3	Q86Y13	8.11e-18	E3 ubiquitin-protein ligase DZIP3 OS=Homo sapiens GN=DZIP3 PE=1 SV=2	A0A2B4S1B0	0	E3 ubiquitin-protein ligase DZIP3 OS=Stylophora pistillata GN=DZIP3 PE=4 SV=1	ref|XP_015774910.1|	0	PREDICTED: uncharacterized protein LOC107353103 [Acropora digitifera]	GO:0005737; GO:0036513; GO:0044322; GO:0000836; GO:0046872; GO:0019902; GO:0031593; GO:0003723; GO:1904264; GO:0004842; GO:1990381; GO:0051082; GO:0030968; GO:0000209; GO:0042787; GO:0030433	GO:0016874; GO:0007165	0	0	14426at6101	0	uncharacterized protein LOC107330630	Apalm_gene.model.Segkk1042_pilon.28	100	Apalm_v2_gene.model.Sc0a5M3_272_HRSCAF_451.188	no	GeneMark.hmm,Augustus	0.9514661274014156
evm.model.hic_scaffold_5.1069	hic_scaffold_5	9617319	9618047	Zinc finger CCHC domain-containing protein 3	Q9NUD5	1.19e-06	Q9NUD5|ZCHC3_HUMAN Zinc finger CCHC domain-containing protein 3 OS=Homo sapiens GN=ZCCHC3 PE=1 SV=1	A0A2B4SG67	2.23e-21	Replication protein A 70 kDa DNA-binding subunit C OS=Stylophora pistillata GN=RPA1C PE=4 SV=1	ref|XP_015763854.1|	1.94e-22	PREDICTED: uncharacterized protein LOC107342854 [Acropora digitifera]	GO:0003723; GO:0008270	GO:0003677; GO:0008270	0	0	17840at6101	0	uncharacterized protein LOC110040549	Apalm_gene.model.Segkk166_pilon.13	100	Apalm_v2_gene.model.Sc0a5M3_24_HRSCAF_39.14	Transposon TX1 uncharacterized 149 kDa protein [Stylophora pistillata]	HiQ,Augustus	0.9517291066282421
evm.model.hic_scaffold_5.941	hic_scaffold_5	8961815	8965061	hypothetical protein												0	0				Apalm_gene.model.Segkk1157_pilon.17	90.055	Apalm_v2_gene.model.Sc0a5M3_343_HRSCAF_597.115	no	Augustus	0.9526290857413549
evm.model.hic_scaffold_15.1690	hic_scaffold_15	17695235	17699143	Inactive pancreatic lipase-related protein 1	Q5BKQ4	9.29e-56	Inactive pancreatic lipase-related protein 1 OS=Mus musculus GN=Pnliprp1 PE=1 SV=2	B3VMK3	0	Triglyceride lipase OS=Acropora millepora PE=2 SV=1	gb|ACF05269.1|	0	triglyceride lipase [Acropora millepora]	GO:0005576; GO:0005509; GO:0004806; GO:0006629	GO:0005576; GO:0004806; GO:0006629	0	0				Apalm_gene.model.Segkk1970_pilon.23	94.479	Apalm_v2_gene.model.Sc0a5M3_424_HRSCAF_798.980	no	GeneMark.hmm,PASA,Augustus	0.952712
evm.model.hic_scaffold_20.1581	hic_scaffold_20	15445554	15445919	EGF-like repeat and discoidin I-like domain-containing protein 3	O43854	1.84e-10	O43854|EDIL3_HUMAN EGF-like repeat and discoidin I-like domain-containing protein 3 OS=Homo sapiens GN=EDIL3 PE=1 SV=1	A0A2B4SPX5	2.45e-23	Neurogenic locus Notch protein OS=Stylophora pistillata GN=N PE=4 SV=1	ref|XP_015762780.1|	3.8100000000000005e-64	PREDICTED: EGF-like repeat and discoidin I-like domain-containing protein 3 [Acropora digitifera]	GO:0070062; GO:0031012; GO:1903561; GO:0005509; GO:0005178; GO:0007155; GO:0007275; GO:0010811	GO:0016021; GO:0005509	0	0				Apalm_gene.model.Segkk185_pilon.2	100	Apalm_v2_gene.model.Sc0a5M3_124_HRSCAF_222.503	no	Augustus	0.953552
evm.model.hic_scaffold_4.1923	hic_scaffold_4	19904097	19904834	PREDICTED: uncharacterized protein LOC107342960				B7T136	2.64e-138	Uncharacterized protein OS=Acropora millepora PE=2 SV=1	ref|XP_015763973.1|	3.61e-161	PREDICTED: uncharacterized protein LOC107342960 [Acropora digitifera]		0	0	0				Apalm_gene.model.Segkk1610_pilon.2	100	Apalm_v2_gene.model.Sc0a5M3_14_HRSCAF_24.629	no	GeneMark.hmm,Augustus	0.9538670284938942
evm.model.hic_scaffold_4.1863	hic_scaffold_4	19378170	19380026	Tetratricopeptide repeat protein 28	Q80XJ3	4.52e-60	Tetratricopeptide repeat protein 28 OS=Mus musculus GN=Ttc28 PE=1 SV=3	A0A2B4RH71	6.51e-167	Tetratricopeptide repeat protein 28 OS=Stylophora pistillata GN=TTC28 PE=4 SV=1	ref|XP_015756923.1|	0	PREDICTED: tetratricopeptide repeat protein 28-like isoform X1 [Acropora digitifera]	GO:0005813; GO:0005737; GO:0030496; GO:0072686; GO:1990023; GO:0097431; GO:0019900; GO:0007049; GO:0051301; GO:0007346	0	0	0				Apalm_gene.model.Segkk1259_pilon.17	99.002	Apalm_v2_gene.model.Sc0a5M3_14_HRSCAF_24.692	no	GeneMark.hmm,HiQ,Augustus	0.9543080939947781
evm.model.hic_scaffold_21.1120	hic_scaffold_21	10584454	10593191	Probable RNA-directed DNA polymerase from transposon X-element	Q9NBX4	2.15e-20	Probable RNA-directed DNA polymerase from transposon X-element OS=Drosophila melanogaster GN=X-element\ORF2 PE=3 SV=1	A0A2B4R6K7	2.3900000000000001e-144	NLR family CARD domain-containing protein 4 OS=Stylophora pistillata GN=nlrc4 PE=4 SV=1	ref|XP_015764081.1|	0	PREDICTED: uncharacterized protein LOC107343052 isoform X15 [Acropora digitifera]	GO:0003964; GO:0006313	0	0	0	11879at6101	0	uncharacterized protein LOC107350844	Apalm_gene.model.Segkk657_pilon.10	100	Apalm_v2_gene.model.Sc0a5M3_84_HRSCAF_150.366	Probable RNA-directed DNA polymerase from transposon X-element	GeneMark.hmm,Augustus	0.9546599496221663
evm.model.hic_scaffold_2.1002	hic_scaffold_2	10408721	10409143	Protein C19orf12 homolog	Q08DM5	1.09e-06	Q08DM5|CS012_BOVIN Protein C19orf12 homolog OS=Bos taurus PE=2 SV=1	A7SGY1	5.8800000000000005e-56	Predicted protein OS=Nematostella vectensis GN=v1g212117 PE=4 SV=1	ref|XP_015747515.1|	2.1400000000000002e-70	PREDICTED: protein C19orf12 homolog [Acropora digitifera]	GO:0005829; GO:0005783; GO:0016021; GO:0031966; GO:0005739	0	0	0	10758at6101	0	protein C19orf12 homolog	Apalm_gene.model.Segkk174_pilon.6	100	Apalm_v2_gene.model.Sc0a5M3_430_HRSCAF_812.414	no	GeneMark.hmm,Augustus	0.9552238805970149
evm.model.hic_scaffold_4.2217	hic_scaffold_4	23536473	23538095	BTB/POZ domain-containing protein 6				A0A2B4RA80	3.3899999999999997e-136	BTB/POZ domain-containing protein 6 OS=Stylophora pistillata GN=Btbd6 PE=4 SV=1	ref|XP_015757598.1|	0	PREDICTED: uncharacterized protein LOC107337005 [Acropora digitifera]		GO:0016021	0	0	13137at6101	0	uncharacterized protein LOC110059577	Apalm_gene.model.Segkk461_pilon.10	100	Apalm_v2_gene.model.Sc0a5M3_14_HRSCAF_24.324	no	HiQ,Augustus	0.9555972482801751
evm.model.hic_scaffold_2.691	hic_scaffold_2	7210938	7220620	Fanconi anemia core complex-associated protein 24	Q2KHY5	2.21e-32	Fanconi anemia core complex-associated protein 24 OS=Bos taurus GN=FAAP24 PE=2 SV=1	A7S817	3.77e-73	Predicted protein OS=Nematostella vectensis GN=v1g208222 PE=4 SV=1	ref|XP_020631270.1|	1.37e-105	Fanconi anemia core complex-associated protein 24-like isoform X2 [Orbicella faveolata]	GO:0043240; GO:0003677; GO:0006281	GO:0043240; GO:0006281	K10898	K10898	9108at6101	0	Fanconi anemia core complex-associated protein 24-like	Apalm_gene.model.Segkk1263_pilon.49	100	Apalm_v2_gene.model.Sc0a5M3_430_HRSCAF_812.91	no	GeneMark.hmm,PASA,Augustus	0.9559808612440192
evm.model.hic_scaffold_4.2358	hic_scaffold_4	25207387	25208790	Amidase				A0A2B4RFN8	2.52e-57	Amidase OS=Stylophora pistillata GN=AWC38_SpisGene19768 PE=4 SV=1	ref|XP_015767312.1|	0	PREDICTED: uncharacterized protein LOC107346058 [Acropora digitifera]		GO:0004040; GO:0016757; GO:0006004	0	0				Apalm_gene.model.Segkk1681_pilon.1	100	Apalm_v2_gene.model.Sc0a5M3_14_HRSCAF_24.179	no	GeneMark.hmm,Augustus	0.956482
evm.model.hic_scaffold_5.1068	hic_scaffold_5	9616593	9617093	PREDICTED: uncharacterized protein LOC107342854							ref|XP_015763854.1|	7.25e-10	PREDICTED: uncharacterized protein LOC107342854 [Acropora digitifera]			0	0	17840at6101	0	uncharacterized protein LOC110040549	Apalm_gene.model.Segkk166_pilon.12	100	Apalm_v2_gene.model.Sc0a5M3_24_HRSCAF_39.13	Transposon TX1 uncharacterized 149 kDa protein [Stylophora pistillata]	Augustus	0.9568181818181818
evm.model.hic_scaffold_5.545	hic_scaffold_5	6258119	6261916	Nephrocystin-3				A0A2B4RIY5	4.28e-89	Nephrocystin-3 OS=Stylophora pistillata GN=nphp3 PE=4 SV=1	ref|XP_015747884.1|	8.04e-177	PREDICTED: uncharacterized protein LOC107327653 isoform X2 [Acropora digitifera]		GO:0043531	0	0				Apalm_gene.model.Segkk1113_pilon.1	99.377	Apalm_v2_gene.model.Sc0a5M3_322_HRSCAF_543.382	no	GeneMark.hmm,Augustus	0.9568999604586793
evm.model.hic_scaffold_15.858	hic_scaffold_15	9047083	9047409	hypothetical protein												0	0						Apalm_v2_gene.model.Sc0a5M3_424_HRSCAF_798.123	no	GeneMark.hmm	0.9571865443425076
evm.model.hic_scaffold_4.2099	hic_scaffold_4	21953153	21956940	Hydroxylysine kinase	A5PJU6	6.01e-11	Hydroxylysine kinase OS=Bos taurus GN=HYKK PE=2 SV=1	A0A2B4SRP6	7.91e-57	Hydroxylysine kinase OS=Stylophora pistillata GN=HYKK PE=4 SV=1	ref|XP_015751401.1|	3.3200000000000005e-173	PREDICTED: hydroxylysine kinase-like isoform X1 [Acropora digitifera]	GO:0005737; GO:0047992	GO:0016301	0	0	10092at6101	0	hydroxylysine kinase-like	Apalm_gene.model.Segkk417_pilon.17	98.587	Apalm_v2_gene.model.Sc0a5M3_14_HRSCAF_24.451	no	GeneMark.hmm,HiQ,Augustus	0.9572192513368984
evm.model.hic_scaffold_31.374	hic_scaffold_31	3413691	3414908	Sacsin	Q9JLC8	4.7500000000000005e-37	Sacsin OS=Mus musculus GN=Sacs PE=1 SV=2	A0A2B4RBM2	4.62e-140	Sacsin OS=Stylophora pistillata GN=SACS PE=4 SV=1	ref|XP_015762351.1|	0	PREDICTED: sacsin-like [Acropora digitifera]	GO:0005737; GO:0050750	0	0	0				Apalm_gene.model.Segkk285_pilon.47	100	Apalm_v2_gene.model.Sc0a5M3_431_HRSCAF_813.84	no	Augustus	0.9573070607553367
evm.model.hic_scaffold_31.1094	hic_scaffold_31	9166608	9169764	PREDICTED: uncharacterized protein LOC107350911				A0A2B4RZC7	6.49e-41	Uncharacterized protein OS=Stylophora pistillata GN=AWC38_SpisGene12978 PE=4 SV=1	ref|XP_015772653.1|	2.12e-51	PREDICTED: uncharacterized protein LOC107350911 [Acropora digitifera]		0	0	0	10374at6101	0	uncharacterized protein LOC107350911	Apalm_gene.model.Segkk1647_pilon.14	79.155	Apalm_v2_gene.model.Sc0a5M3_398_HRSCAF_736.171	no	GeneMark.hmm,Augustus	0.9576082106202588
evm.model.hic_scaffold_10.414	hic_scaffold_10	4818211	4820864	tRNA pseudouridine synthase A	Q4KM92	4.3700000000000005e-21	tRNA pseudouridine synthase A OS=Rattus norvegicus GN=Pus1 PE=1 SV=2	A7RII9	9.53e-39	tRNA pseudouridine synthase (Fragment) OS=Nematostella vectensis GN=v1g32495 PE=3 SV=1	ref|XP_022805753.1|	5.869999999999999e-48	tRNA pseudouridine synthase A, mitochondrial-like [Stylophora pistillata]	GO:0005739; GO:0005730; GO:0005634; GO:0005667; GO:0030374; GO:0009982; GO:0003723; GO:1990481; GO:0045944; GO:0031119	GO:0005634; GO:0009982; GO:0003723; GO:1990481; GO:0031119	K06173	K06173				Apalm_gene.model.Segkk1370_pilon.1	100	Apalm_v2_gene.model.Sc0a5M3_44_HRSCAF_77.439	no	GeneMark.hmm,HiQ,Augustus	0.9585531273549359
evm.model.hic_scaffold_21.1236	hic_scaffold_21	12132040	12133598	PREDICTED: uncharacterized protein LOC107357987 isoform X2				A0A2B4RS44	5.21e-111	Uncharacterized protein OS=Stylophora pistillata GN=AWC38_SpisGene16421 PE=4 SV=1	ref|XP_015780108.1|	0	PREDICTED: uncharacterized protein LOC107357987 isoform X2 [Acropora digitifera]		GO:0016021	0	0				Apalm_gene.model.Segkk1930_pilon.16	100	Apalm_v2_gene.model.Sc0a5M3_84_HRSCAF_150.249	no	GeneMark.hmm,Augustus	0.9588688946015425
evm.model.hic_scaffold_20.947	hic_scaffold_20	10299078	10303164	Retrovirus-related Pol polyprotein from transposon 17.6	P04323	4.11e-13	Retrovirus-related Pol polyprotein from transposon 17.6 OS=Drosophila melanogaster GN=pol PE=3 SV=1	A0A1S3J1U8	1.1e-31	uncharacterized protein LOC106169054 OS=Lingula unguis GN=LOC106169054 PE=4 SV=1	ref|XP_015760266.1|	8.029999999999999e-142	PREDICTED: uncharacterized protein LOC107339483 [Acropora digitifera]	GO:0004190; GO:0004519; GO:0003676; GO:0003964; GO:0015074	GO:0004190	0	0				Apalm_gene.model.Segkk1234_pilon.5	100	Apalm_v2_gene.model.Sc0a5M3_79_HRSCAF_143.984	Retrovirus-related Pol polyprotein from transposon 17.6	Augustus	0.9592973436161096
evm.model.hic_scaffold_4.1862	hic_scaffold_4	19377922	19378143	Tetratricopeptide repeat protein 28	Q96AY4	7.52e-11	Tetratricopeptide repeat protein 28 OS=Homo sapiens GN=TTC28 PE=1 SV=4	A0A2B4S3L6	2.08e-24	Tetratricopeptide repeat protein 28 OS=Stylophora pistillata GN=TTC28 PE=4 SV=1	ref|XP_015780873.1|	2.68e-39	PREDICTED: tetratricopeptide repeat protein 28-like [Acropora digitifera]	GO:0005737; GO:0005815; GO:0030496; GO:0000922; GO:0019900; GO:0007049; GO:0051301; GO:0007346	0	0	0				Apalm_gene.model.Segkk1259_pilon.18	100	Apalm_v2_gene.model.Sc0a5M3_14_HRSCAF_24.693	no	HiQ,Augustus	0.9594594594594594
evm.model.hic_scaffold_10.1137	hic_scaffold_10	12281638	12282009	hypothetical protein												0	0				Apalm_gene.model.Segkk124_pilon.10	100	Apalm_v2_gene.model.Sc0a5M3_20_HRSCAF_34.78	no	GeneMark.hmm,HiQ,Augustus	0.9596774193548387
evm.model.hic_scaffold_2.60	hic_scaffold_2	583631	585843	Histone H2B	P35067	3.92e-62	Histone H2B OS=Acropora formosa PE=3 SV=1	A0A0K2UR03	1.04e-61	Histone H2B OS=Lepeophtheirus salmonis PE=3 SV=1	ref|XP_015774830.1|	4.43e-84	PREDICTED: late histone H2B.L4-like [Acropora digitifera]	GO:0000786; GO:0005634; GO:0003677; GO:0046982	GO:0000786; GO:0005634; GO:0003677; GO:0046982	K11252	K11252	17457at6101	0	late histone H2B.L4-like	Apalm_gene.model.Segkk1953_pilon.27	100	Apalm_v2_gene.model.Sc0a5M3_390_HRSCAF_714.71	no	GeneMark.hmm,PASA,Augustus	0.9601353892440767
evm.model.hic_scaffold_5.870	hic_scaffold_5	8477898	8479861	Transposon Tf2-11 polyprotein				A0A2B4RJ97	4.29e-71	Transposon Tf2-11 polyprotein OS=Stylophora pistillata GN=Tf2-11 PE=4 SV=1	gb|PFX18464.1|	6.65e-71	Transposon Tf2-11 polyprotein [Stylophora pistillata]		0	0	0				Apalm_gene.model.Segkk463_pilon.26	99.748	Apalm_v2_gene.model.Sc0a5M3_322_HRSCAF_543.36	Transposon Tf2-11 polyprotein	GeneMark.hmm,Augustus	0.9601460298144204
evm.model.hic_scaffold_17.609	hic_scaffold_17	6983707	6985316	Helicase required for RNAi-mediated heterochromatin assembly 1				A0A2B4RMS3	4.85e-10	Helicase required for RNAi-mediated heterochromatin assembly 1 OS=Stylophora pistillata GN=hrr1 PE=4 SV=1	ref|XP_015757836.1|	8.23e-35	PREDICTED: uncharacterized protein LOC107337236 [Acropora digitifera]		GO:0004386	0	0						Apalm_v2_gene.model.Sc0a5M3_331_HRSCAF_562.651	no	HiQ,PASA,Augustus	0.9604060913705583
evm.model.hic_scaffold_21.83	hic_scaffold_21	840882	841818	NADP-dependent 3-hydroxy acid dehydrogenase YdfG	P69935	8.67e-08	NADP-dependent 3-hydroxy acid dehydrogenase YdfG OS=Salmonella typhi GN=ydfG PE=3 SV=1	A0A2B4SHG7	2.5e-44	C-factor OS=Stylophora pistillata GN=csgA PE=4 SV=1	ref|XP_015780137.1|	4.1999999999999997e-101	PREDICTED: uncharacterized oxidoreductase C663.09c-like [Acropora digitifera]	GO:0035527	0	0	0	6568at6101	0	uncharacterized protein LOC110068365	Apalm_gene.model.Segkk1441_pilon.5	100	Apalm_v2_gene.model.Sc0a5M3_382_HRSCAF_692.745	no	PASA,Augustus	0.9606656580937972
evm.model.hic_scaffold_4.1306	hic_scaffold_4	14667690	14673425	Probable small nuclear ribonucleoprotein Sm D1	Q9VU02	8.01e-53	Probable small nuclear ribonucleoprotein Sm D1 OS=Drosophila melanogaster GN=SmD1 PE=1 SV=1	E0VZT6	3.9699999999999997e-54	Small nuclear ribonucleoprotein sm D1, putative OS=Pediculus humanus subsp. corporis GN=8235447 PE=4 SV=1	ref|XP_015780439.1|	5.1500000000000005e-80	PREDICTED: small nuclear ribonucleoprotein Sm D1-like [Acropora digitifera]	GO:0071013; GO:0000243; GO:0005829; GO:0005634; GO:0034715; GO:0071011; GO:0071010; GO:0030532; GO:0034719; GO:0005681; GO:0097526; GO:0005685; GO:0005689; GO:0005686; GO:0005687; GO:0005682; GO:0003723; GO:0000398; GO:0000245; GO:0000387	GO:0030529; GO:0019013; GO:0000387	K11087	K11087	10214at6101	1.3999999999999999e-45	small nuclear ribonucleoprotein Sm D1-like	Apalm_gene.model.Segkk867_pilon.4	100	Apalm_v2_gene.model.Sc0a5M3_427_HRSCAF_802.408	no	GeneMark.hmm,PASA,Augustus	0.9609022556390977
evm.model.hic_scaffold_6.1455	hic_scaffold_6	15574262	15577237	Bacterial dynamin-like protein	B2IZD3	3.75e-15	Bacterial dynamin-like protein OS=Nostoc punctiforme (strain ATCC 29133 / PCC 73102) GN=Npun_R6513 PE=1 SV=1	A0A2B4RY20	3.8e-97	CBL-interacting serine/threonine-protein kinase 13 OS=Stylophora pistillata GN=CIPK13 PE=4 SV=1	ref|XP_015773864.1|	1.08e-139	PREDICTED: uncharacterized protein LOC107352073 [Acropora digitifera]	GO:0016021; GO:0005886; GO:0005525; GO:0003924; GO:0042802; GO:0008289	GO:0005524; GO:0004672	0	0				Apalm_gene.model.Segkk1933_pilon.2	100	Apalm_v2_gene.model.Sc0a5M3_151_HRSCAF_267.221	no	GeneMark.hmm,Augustus	0.960938
evm.model.hic_scaffold_2.1209	hic_scaffold_2	12334071	12337023	PREDICTED: uncharacterized protein LOC107339792				A0A2B4RG12	4.05e-12	Uncharacterized protein OS=Stylophora pistillata GN=AWC38_SpisGene20591 PE=4 SV=1	ref|XP_015760591.1|	2.16e-16	PREDICTED: uncharacterized protein LOC107339792 [Acropora digitifera]		0	0	0						Apalm_v2_gene.model.Sc0a5M3_430_HRSCAF_812.627	no	Augustus	0.9613821138211383
evm.model.hic_scaffold_1.1383	hic_scaffold_1	12288847	12289296	hypothetical protein												0	0				Apalm_gene.model.Segkk413_pilon.16	100	Apalm_v2_gene.model.Sc0a5M3_272_HRSCAF_451.221	no	GeneMark.hmm	0.9616252821670429
evm.model.hic_scaffold_21.1403	hic_scaffold_21	13861535	13864141	Homeobox protein Nkx-6.3	Q3UHX8	9.36e-12	Homeobox protein Nkx-6.3 OS=Mus musculus GN=Nkx6-3 PE=2 SV=1	A0A2B4SA69	6.51e-26	Nuclear pore complex protein Nup133 OS=Stylophora pistillata GN=Nup133 PE=4 SV=1	ref|XP_015771794.1|	2.67e-159	PREDICTED: uncharacterized protein LOC107350086 [Acropora digitifera]	GO:0005634; GO:0043565; GO:0001709; GO:0002067; GO:0030857; GO:0006355; GO:0006351	GO:0016021; GO:0005634; GO:0003677	0	0	17129at6101	1.31e-28	transcription factor LBX1-like	Apalm_gene.model.Segkk881_pilon.12	100	Apalm_v2_gene.model.Sc0a5M3_84_HRSCAF_150.83	no	GeneMark.hmm,PASA,Augustus	0.9617952522255193
evm.model.hic_scaffold_15.1185	hic_scaffold_15	12093176	12093658	hypothetical protein AWC38_SpisGene10527				A0A2B4S2F6	7.560000000000001e-32	Uncharacterized protein OS=Stylophora pistillata GN=AWC38_SpisGene10527 PE=4 SV=1	gb|PFX24884.1|	1.17e-31	hypothetical protein AWC38_SpisGene10527 [Stylophora pistillata]		0	0	0				Apalm_gene.model.Segkk1346_pilon.3	100	Apalm_v2_gene.model.Sc0a5M3_424_HRSCAF_798.462	no	GeneMark.hmm,Augustus	0.9619771863117871
evm.model.hic_scaffold_20.1637	hic_scaffold_20	16046685	16050525	PREDICTED: uncharacterized protein LOC107342022				A0A2B4S141	2.01e-120	Uncharacterized protein OS=Stylophora pistillata GN=AWC38_SpisGene12708 PE=4 SV=1	ref|XP_015762969.1|	0	PREDICTED: uncharacterized protein LOC107342022 [Acropora digitifera]		0	0	0	12073at6101	0	uncharacterized protein LOC111337147	Apalm_gene.model.Segkk1011_pilon.19	39.416	Apalm_v2_gene.model.Sc0a5M3_124_HRSCAF_222.445	no	GeneMark.hmm,PASA,Augustus	0.9619944211994421
evm.model.hic_scaffold_21.1113	hic_scaffold_21	10418999	10430827	D-inositol 3-phosphate glycosyltransferase	A0LQY9	8.11e-10	D-inositol 3-phosphate glycosyltransferase OS=Acidothermus cellulolyticus (strain ATCC 43068 / 11B) GN=mshA PE=3 SV=1	A0A2B4RXX6	1.29e-100	Putative serine/threonine-protein kinase pats1 OS=Stylophora pistillata GN=pats1 PE=4 SV=1	ref|XP_015764085.1|	0	PREDICTED: D-inositol 3-phosphate glycosyltransferase-like [Acropora digitifera]	GO:0008375; GO:0102710; GO:0046872; GO:0010125	GO:0016301	0	0	14590at6101	0	probable serine/threonine-protein kinase DDB_G0271682	Apalm_gene.model.Segkk1317_pilon.7	99.22	Apalm_v2_gene.model.Sc0a5M3_84_HRSCAF_150.373	no	GeneMark.hmm,HiQ,Augustus	0.9623287671232876
evm.model.hic_scaffold_15.1232	hic_scaffold_15	12599807	12600253	PREDICTED: uncharacterized protein LOC107346103				A0A2B4SWB8	1.51e-08	Uncharacterized protein OS=Stylophora pistillata GN=AWC38_SpisGene1649 PE=4 SV=1	ref|XP_015767361.1|	3.25e-85	PREDICTED: uncharacterized protein LOC107346103 [Acropora digitifera]		0	0	0	11116at6101	0	uncharacterized protein LOC107346103	Apalm_gene.model.Segkk720_pilon.8	100	Apalm_v2_gene.model.Sc0a5M3_424_HRSCAF_798.504	no	GeneMark.hmm,Augustus	0.9626972740315638
evm.model.hic_scaffold_31.375	hic_scaffold_31	3414932	3417049	Sacsin	Q9JLC8	2.3699999999999997e-54	Sacsin OS=Mus musculus GN=Sacs PE=1 SV=2	A0A2B4RAE3	0	Sacsin (Fragment) OS=Stylophora pistillata GN=SACS PE=4 SV=1	ref|XP_015762351.1|	0	PREDICTED: sacsin-like [Acropora digitifera]	GO:0005737; GO:0050750	0	0	0				Apalm_gene.model.Segkk285_pilon.48	100	Apalm_v2_gene.model.Sc0a5M3_431_HRSCAF_813.85	no	GeneMark.hmm,HiQ,Augustus	0.9627006610009443
evm.model.hic_scaffold_2.1411	hic_scaffold_2	14260841	14261602	hypothetical protein AWC38_SpisGene14572				A0A2B4RX96	3.13e-87	Uncharacterized protein OS=Stylophora pistillata GN=AWC38_SpisGene14572 PE=4 SV=1	gb|PFX20948.1|	4.86e-87	hypothetical protein AWC38_SpisGene14572 [Stylophora pistillata]		0	0	0				Apalm_gene.model.Segkk1097_pilon.15	100	Apalm_v2_gene.model.Sc0a5M3_4_HRSCAF_4.148	no	Augustus	0.9628571428571429
evm.model.hic_scaffold_31.1449	hic_scaffold_31	11258003	11260564	hypothetical protein AC249_AIPGENE779				A0A2B4RAQ9	1.6300000000000002e-59	Uncharacterized protein OS=Stylophora pistillata GN=AWC38_SpisGene22615 PE=4 SV=1	gb|KXJ21514.1|	9.46e-76	hypothetical protein AC249_AIPGENE779 [Exaiptasia pallida]		0	0	0				Apalm_gene.model.Segkk108_pilon.3	46.296	Apalm_v2_gene.model.Sc0a5M3_337_HRSCAF_586.827	no	GeneMark.hmm,Augustus	0.9629156010230179
evm.model.hic_scaffold_5.1064	hic_scaffold_5	9603772	9604302	hypothetical protein												0	0						Apalm_v2_gene.model.Sc0a5M3_24_HRSCAF_39.9	no	GeneMark.hmm,Augustus	0.9630723781388478
evm.model.hic_scaffold_15.1423	hic_scaffold_15	14684975	14694745	Netrin receptor UNC5C	O95185	2.13e-07	Netrin receptor UNC5C OS=Homo sapiens GN=UNC5C PE=2 SV=2	A0A2B4RX21	2.39e-97	Netrin receptor UNC5B OS=Stylophora pistillata GN=Unc5b PE=4 SV=1	ref|XP_015758037.1|	1.4999999999999999e-142	PREDICTED: uncharacterized protein LOC107337409 isoform X4 [Acropora digitifera]	GO:0030054; GO:0016021; GO:0043005; GO:0005886; GO:0045202; GO:0005042; GO:0033564; GO:0006915; GO:0007411; GO:0007420; GO:0043065; GO:0030334	GO:0016021	0	0	7192at6101	0	uncharacterized protein LOC111337444	Apalm_gene.model.Segkk1418_pilon.1	100	Apalm_v2_gene.model.Sc0a5M3_424_HRSCAF_798.705	no	GeneMark.hmm,PASA,Augustus	0.9632107023411371
evm.model.hic_scaffold_21.1329	hic_scaffold_21	13013066	13013761	hypothetical protein AWC38_SpisGene3943				A0A2B4SRN0	1.56e-44	Uncharacterized protein OS=Stylophora pistillata GN=AWC38_SpisGene3943 PE=4 SV=1	gb|PFX31248.1|	2.42e-44	hypothetical protein AWC38_SpisGene3943 [Stylophora pistillata]		0	0	0				Apalm_gene.model.Segkk775_pilon.3	100	Apalm_v2_gene.model.Sc0a5M3_84_HRSCAF_150.155	no	Augustus	0.9633757961783439
evm.model.hic_scaffold_31.750	hic_scaffold_31	7080634	7081715	PREDICTED: putative protein TPRXL							ref|XP_015747379.1|	1.22e-16	PREDICTED: putative protein TPRXL [Acropora digitifera]			0	0				Apalm_gene.model.Segkk725_pilon.7	100	Apalm_v2_gene.model.Sc0a5M3_398_HRSCAF_736.545	no	Augustus	0.9634464751958225
evm.model.hic_scaffold_6.517	hic_scaffold_6	6594272	6596985	PREDICTED: uncharacterized protein LOC107328547				A0A2B4RPH6	5.230000000000001e-43	Uncharacterized protein OS=Stylophora pistillata GN=AWC38_SpisGene17391 PE=4 SV=1	ref|XP_015748756.1|	3.05e-106	PREDICTED: uncharacterized protein LOC107328547 [Acropora digitifera]		0	0	0	18050at6101	0	uncharacterized protein LOC107328547	Apalm_gene.model.Segkk502_pilon.2	100	Apalm_v2_gene.model.Sc0a5M3_361_HRSCAF_634.547	no	GeneMark.hmm,PASA,Augustus	0.9636098981077147
evm.model.hic_scaffold_6.517	hic_scaffold_6	6594272	6596985	PREDICTED: uncharacterized protein LOC107328547			hic_scaffold_35	14908356	7.77e-76	Uncharacterized protein OS=Stylophora pistillata GN=AWC38_SpisGene17391 PE=4 SV=1	ref|XP_015748756.1|	1.61e-142	PREDICTED: uncharacterized protein LOC107328547 [Acropora digitifera]		0	0	0	18050at6101	0	uncharacterized protein LOC107328547	Apalm_gene.model.Segkk502_pilon.32	100	Apalm_v2_gene.model.Sc0a5M3_361_HRSCAF_634.580	no	GeneMark.hmm,PASA,Augustus	0.9636098981077147
evm.model.hic_scaffold_4.1445	hic_scaffold_4	15759962	15761158	3 beta-hydroxysteroid dehydrogenase/Delta 5-->4-isomerase type 2				A0A2B4SPZ2	6.33e-19	3 beta-hydroxysteroid dehydrogenase/Delta 5-->4-isomerase type 2 OS=Stylophora pistillata GN=Hsd3b2 PE=4 SV=1	gb|KXJ10657.1|	9.39e-25	hypothetical protein AC249_AIPGENE9566 [Exaiptasia pallida]		GO:0016853	0	0						Apalm_v2_gene.model.Sc0a5M3_427_HRSCAF_802.264	no	GeneMark.hmm,Augustus	0.9636363636363636
evm.model.hic_scaffold_20.1370	hic_scaffold_20	13262274	13277318	Uromodulin	P07911	1.65e-25	Uromodulin OS=Homo sapiens GN=UMOD PE=1 SV=1	A0A2B4R5P9	1.9799999999999997e-42	Uromodulin OS=Stylophora pistillata GN=UMOD PE=4 SV=1	ref|XP_020621042.1|	1.0400000000000001e-47	uromodulin-like [Orbicella faveolata]	GO:0031225; GO:0016324; GO:0016323; GO:0060170; GO:0005929; GO:0070062; GO:0019898; GO:0005796; GO:0000922; GO:0005509; GO:0019864; GO:0006968; GO:0048878; GO:0007588; GO:0007157; GO:0007159; GO:0072218; GO:0072221; GO:0072233; GO:0008285; GO:1990266; GO:0018279; GO:2000021	GO:0005509	0	0				Apalm_gene.model.Segkk951_pilon.92	100	Apalm_v2_gene.model.Sc0a5M3_110_HRSCAF_200.97	no	GeneMark.hmm,PASA,Augustus	0.9637488947833776
evm.model.hic_scaffold_35.737	hic_scaffold_35	7622113	7622583	Retrovirus-related Pol polyprotein from transposon 17.6				A0A2B4S6Q4	1.09e-57	Retrovirus-related Pol polyprotein from transposon 17.6 OS=Stylophora pistillata GN=pol PE=4 SV=1	ref|XP_015760419.1|	3.6999999999999996e-98	PREDICTED: uncharacterized protein LOC107339618 [Acropora digitifera]		0	0	0				Apalm_gene.model.Segkk769_pilon.28	47.297	Apalm_v2_gene.model.Sc0a5M3_401_HRSCAF_746.743	Retrovirus-related Pol polyprotein from transposon 17.6	GeneMark.hmm	0.9639065817409767
evm.model.hic_scaffold_2.90	hic_scaffold_2	943635	950451	PiggyBac transposable element-derived protein 1				A0A2B4RMA7	1.24e-138	PiggyBac transposable element-derived protein 1 OS=Stylophora pistillata GN=PGBD1 PE=4 SV=1	ref|XP_015769700.1|	0	PREDICTED: uncharacterized protein LOC107348191 isoform X1 [Acropora digitifera]		GO:0007165	0	0	9881at6101	0	uncharacterized protein LOC110051022	Apalm_gene.model.Segkk554_pilon.1	100	Apalm_v2_gene.model.Sc0a5M3_390_HRSCAF_714.102	PiggyBac transposable element-derived protein 1	GeneMark.hmm,HiQ,PASA,Augustus	0.9639175257731959
evm.model.hic_scaffold_5.94	hic_scaffold_5	1040111	1042352	Sel1-repeat-containing protein YbeQ	P77234	4.72e-12	Sel1-repeat-containing protein YbeQ OS=Escherichia coli (strain K12) GN=ybeQ PE=4 SV=2	A0A2B4RPS4	2.16e-167	Uncharacterized protein YbeQ OS=Stylophora pistillata GN=ybeQ PE=4 SV=1	ref|XP_015768893.1|	0	PREDICTED: uncharacterized protein LOC107347470 isoform X1 [Acropora digitifera]	GO:0006979	0	0	0	5524at6101	0	uncharacterized protein LOC110069147	Apalm_gene.model.Segkk713_pilon.6	100	Apalm_v2_gene.model.Sc0a5M3_10_HRSCAF_15.212	no	GeneMark.hmm,PASA,Augustus	0.9640287769784173
evm.model.hic_scaffold_21.43	hic_scaffold_21	407485	410395	General transcription factor 3C polypeptide 6	Q9D8P7	6.68e-16	General transcription factor 3C polypeptide 6 OS=Mus musculus GN=Gtf3c6 PE=2 SV=1	W5NES9	2.73e-21	General transcription factor IIIC, polypeptide 6, alpha OS=Lepisosteus oculatus PE=4 SV=1	ref|XP_020606776.1|	1.4e-32	general transcription factor 3C polypeptide 6-like [Orbicella faveolata]	GO:0016604; GO:0005654; GO:0000127; GO:0003677; GO:0006383; GO:0006351	0	K15203	K15203	11193at6101	3.06e-29	general transcription factor 3C polypeptide 6-like	Apalm_gene.model.Segkk1307_pilon.35	100	Apalm_v2_gene.model.Sc0a5M3_382_HRSCAF_692.788	no	GeneMark.hmm,HiQ,PASA,Augustus	0.9640825035561877
evm.model.hic_scaffold_4.903	hic_scaffold_4	10527853	10528242	Pancreatic secretory granule membrane major glycoprotein GP2	P25291	5.0499999999999995e-25	Pancreatic secretory granule membrane major glycoprotein GP2 OS=Canis lupus familiaris GN=GP2 PE=1 SV=1	A8C9K9	2.55e-51	GP2 THP-like protein (Fragment) OS=Montipora capitata PE=2 SV=1	ref|XP_015764436.1|	3.17e-79	PREDICTED: uncharacterized protein LOC107343379 isoform X2 [Acropora digitifera]	GO:0031225; GO:0005576; GO:0005886	0	0	0				Apalm_gene.model.Segkk244_pilon.2	73.077	Apalm_v2_gene.model.Sc0a5M3_314_HRSCAF_527.903	no	GeneMark.hmm	0.9641025641025641
evm.model.hic_scaffold_4.2009	hic_scaffold_4	20962949	20965309	PREDICTED: uncharacterized protein LOC107354067				A0A2B4SCK5	3.45e-24	Uncharacterized protein OS=Stylophora pistillata GN=AWC38_SpisGene9038 PE=4 SV=1	ref|XP_015775969.1|	5.45e-76	PREDICTED: uncharacterized protein LOC107354067 [Acropora digitifera]		GO:0000077; GO:0042981	0	0				Apalm_gene.model.Segkk1700_pilon.3	100	Apalm_v2_gene.model.Sc0a5M3_14_HRSCAF_24.540	no	PASA,Augustus	0.9642699602999559
evm.model.hic_scaffold_1.1292	hic_scaffold_1	11107823	11108125	Ras GTPase-activating protein 1				A0A2B4RYD6	5.9399999999999995e-30	Ras GTPase-activating protein 1 OS=Stylophora pistillata GN=Rasa1 PE=4 SV=1	ref|XP_015767175.1|	1.74e-49	PREDICTED: uncharacterized protein LOC107345944 [Acropora digitifera]		0	0	0						Apalm_v2_gene.model.Sc0a5M3_272_HRSCAF_451.320	no	GeneMark.hmm	0.9642857142857143
evm.model.hic_scaffold_21.1387	hic_scaffold_21	13639408	13642091	PREDICTED: uncharacterized protein LOC107328714				A0A2B4R9M6	0	Uncharacterized protein OS=Stylophora pistillata GN=AWC38_SpisGene21505 PE=4 SV=1	ref|XP_015748923.1|	0	PREDICTED: uncharacterized protein LOC107328714 [Acropora digitifera]		0	0	0				Apalm_gene.model.Segkk5_pilon.26	100	Apalm_v2_gene.model.Sc0a5M3_84_HRSCAF_150.97	no	GeneMark.hmm,HiQ,PASA,Augustus	0.9644396551724138
evm.model.hic_scaffold_20.751	hic_scaffold_20	8342873	8355475	Polycystic kidney disease protein 1-like 2	Q7TN88	4.8899999999999997e-60	Q7TN88|PK1L2_MOUSE Polycystic kidney disease protein 1-like 2 OS=Mus musculus GN=Pkd1l2 PE=2 SV=1	A0A2B4RPE8	0	Polycystin-1 OS=Stylophora pistillata GN=PKD1 PE=4 SV=1	ref|XP_015765474.1|	0	PREDICTED: polycystic kidney disease protein 1-like 2 [Acropora digitifera]	GO:0016021; GO:0016020; GO:0005262; GO:0005509; GO:0030246; GO:0001965; GO:0050982	GO:0016021; GO:0005509	0	0	11355at6101	0	uncharacterized protein LOC111347198	Apalm_gene.model.Segkk243_pilon.12	97.04	Apalm_v2_gene.model.Sc0a5M3_79_HRSCAF_143.774	no	GeneMark.hmm,Augustus	0.9646755795412731
evm.model.hic_scaffold_15.559	hic_scaffold_15	5937312	5939394	Cytochrome c oxidase assembly factor 5	Q0P451	3.59e-19	Cytochrome c oxidase assembly factor 5 OS=Danio rerio GN=coa5 PE=3 SV=1	A7SLS1	2.92e-32	Predicted protein OS=Nematostella vectensis GN=v1g191169 PE=4 SV=1	ref|XP_015761072.1|	1.07e-50	PREDICTED: cytochrome c oxidase assembly factor 5-like [Acropora digitifera]	GO:0005739; GO:0033617	GO:0005739; GO:0033617	K18178	K18178	10785at6101	4.2e-45	cytochrome c oxidase assembly factor 5-like	Apalm_gene.model.Segkk292_pilon.11	100	Apalm_v2_gene.model.Sc0a5M3_91_HRSCAF_167.560	no	GeneMark.hmm,PASA,Augustus	0.9648265754763068
evm.model.hic_scaffold_31.1522	hic_scaffold_31	11676469	11679409	Sperm receptor for egg jelly	Q26627	9.709999999999999e-23	Sperm receptor for egg jelly OS=Strongylocentrotus purpuratus GN=REJ PE=1 SV=1	A0A2B4RPE8	1.58e-149	Polycystin-1 OS=Stylophora pistillata GN=PKD1 PE=4 SV=1	ref|XP_015757158.1|	0	PREDICTED: location of vulva defective 1-like [Acropora digitifera]	GO:0016021; GO:0016020; GO:0005886; GO:0005262; GO:0005509; GO:0030246; GO:0050982	GO:0016021; GO:0005509	0	0				Apalm_gene.model.Segkk1850_pilon.23	90.815	Apalm_v2_gene.model.Sc0a5M3_337_HRSCAF_586.752	no	GeneMark.hmm,HiQ,Augustus	0.9648786717752235
evm.model.hic_scaffold_21.1002	hic_scaffold_21	9028306	9028818	PREDICTED: uncharacterized protein LOC107356640				K7EZH9	1.49e-83	Uncharacterized protein OS=Pelodiscus sinensis PE=4 SV=1	ref|XP_015778735.1|	2.7300000000000002e-105	PREDICTED: uncharacterized protein LOC107356640 [Acropora digitifera]		0	0	0	19362at6101	0	uncharacterized protein LOC110060730	Apalm_gene.model.Segkk247_pilon.3	100	Apalm_v2_gene.model.Sc0a5M3_84_HRSCAF_150.495	PREDICTED: RNA-directed DNA polymerase from mobile element jockey-like	Augustus	0.9649122807017544
evm.model.hic_scaffold_2.1072	hic_scaffold_2	11230658	11240141	Protein Jumonji	Q5F363	8.15e-28	Protein Jumonji OS=Gallus gallus GN=JARID2 PE=2 SV=1	A0A2B4SSR4	5.66e-99	Protein Jumonji OS=Stylophora pistillata GN=jarid2b PE=4 SV=1	ref|XP_015780814.1|	1.01e-122	PREDICTED: uncharacterized protein LOC107358736 [Acropora digitifera]	GO:0035097; GO:0005634; GO:0003682; GO:0003677; GO:0016569; GO:0007275; GO:0031061; GO:0045892; GO:0051574; GO:0048863; GO:0006351	0	0	K11478				Apalm_gene.model.Segkk897_pilon.2	76.19	Apalm_v2_gene.model.Sc0a5M3_430_HRSCAF_812.483	no	GeneMark.hmm,Augustus	0.9650112866817155
evm.model.hic_scaffold_11.267	hic_scaffold_11	2759016	2760983	Olfactomedin-like protein 2A				A0A2B4RMT1	4.86e-44	Olfactomedin-like protein 2A OS=Stylophora pistillata GN=OLFML2A PE=4 SV=1	ref|XP_015747960.1|	6.56e-101	PREDICTED: fibrillin-1-like [Acropora digitifera]		GO:0005509	0	0	15867at6101	0	uncharacterized protein LOC107328065	Apalm_gene.model.Segkk582_pilon.2	100	Apalm_v2_gene.model.Sc0a5M3_389_HRSCAF_706.67	no	GeneMark.hmm,Augustus	0.9651826484018264
evm.model.hic_scaffold_17.2173	hic_scaffold_17	20440566	20441054	PREDICTED: uncharacterized protein LOC102805543, partial				A0A0N4XZ34	3.2200000000000003e-21	Uncharacterized protein OS=Nippostrongylus brasiliensis PE=4 SV=1	ref|XP_006818253.1|	8.1e-61	PREDICTED: uncharacterized protein LOC102805543, partial [Saccoglossus kowalevskii]		0	0	0				Apalm_gene.model.Segkk1404_pilon.47	85.135	Apalm_v2_gene.model.Sc0a5M3_375_HRSCAF_671.669	no	Augustus	0.9652351738241309
evm.model.hic_scaffold_15.910	hic_scaffold_15	9335530	9336483	PREDICTED: uncharacterized protein LOC107351984				A0A2B4R7D2	1.01e-49	Uncharacterized protein OS=Stylophora pistillata GN=AWC38_SpisGene22872 PE=4 SV=1	ref|XP_015773773.1|	0	PREDICTED: uncharacterized protein LOC107351984 [Acropora digitifera]		GO:0004190; GO:0003676; GO:0008270	0	0	10638at6101	0	Predicted protein	Apalm_gene.model.Segkk1974_pilon.7	100	Apalm_v2_gene.model.Sc0a5M3_424_HRSCAF_798.176	no	Augustus	0.9653979238754326
evm.model.hic_scaffold_2.1793	hic_scaffold_2	18543825	18547184	Guanylate-binding protein 1	Q01514	2.61e-07	Guanylate-binding protein 1 OS=Mus musculus GN=Gbp1 PE=1 SV=1	A0A2B4SA47	0	Guanylate-binding protein 4 OS=Stylophora pistillata GN=Gbp4 PE=4 SV=1	ref|XP_015777571.1|	0	PREDICTED: calponin homology domain-containing protein DDB_G0272472-like [Acropora digitifera]	GO:0031410; GO:0000139; GO:0005886; GO:0020005; GO:0019002; GO:0005525; GO:0003924; GO:0044406; GO:0035458; GO:0071346; GO:0050830; GO:0042832; GO:0051607	GO:0005525; GO:0003924	0	0				Apalm_gene.model.Segkk574_pilon.1	100	Apalm_v2_gene.model.Sc0a5M3_271_HRSCAF_450.4	no	GeneMark.hmm,PASA,Augustus	0.9654659124739505
evm.model.hic_scaffold_4.1004	hic_scaffold_4	11643188	11643448	Transposon Tf2-9 polyprotein				A0A2B4R839	2.41e-25	Transposon Tf2-9 polyprotein OS=Stylophora pistillata GN=Tf2-9 PE=4 SV=1	gb|KXJ29358.1|	1.74e-32	Sushi repeat-containing protein SRPX2 [Exaiptasia pallida]		GO:0003676; GO:0015074	0	0				Apalm_gene.model.Segkk859_pilon.31	100	Apalm_v2_gene.model.Sc0a5M3_314_HRSCAF_527.1010	Transposon Tf2-9 polyprotein	Augustus	0.9655172413793104
evm.model.hic_scaffold_20.932	hic_scaffold_20	10180298	10182041	hypothetical protein BSL78_19311				A0A0J7JWC1	6.4e-22	Uncharacterized protein OS=Lasius niger GN=RF55_23931 PE=4 SV=1	gb|PIK43826.1|	5.1e-20	hypothetical protein BSL78_19311 [Apostichopus japonicus]		GO:0004197	0	K17698				Apalm_gene.model.Segkk727_pilon.67	100	Apalm_v2_gene.model.Sc0a5M3_79_HRSCAF_143.969	no	GeneMark.hmm,Augustus	0.9656357388316151
evm.model.hic_scaffold_21.1122	hic_scaffold_21	10620330	10632794	NLR family CARD domain-containing protein 4	F6R2G2	1.48e-12	NLR family CARD domain-containing protein 4 OS=Xenopus tropicalis GN=nlrc4 PE=2 SV=2	A0A2B4R9V1	0	Putative RNA-binding protein Luc7-like 2 OS=Stylophora pistillata GN=LUC7L2 PE=4 SV=1	ref|XP_015747144.1|	0	PREDICTED: uncharacterized protein LOC107326906 [Acropora digitifera]	GO:0005737; GO:0005829; GO:0005634; GO:0005524; GO:0043027; GO:0004842; GO:0006954; GO:1990001; GO:0045087; GO:0009966	GO:0016021; GO:0005685; GO:0003729; GO:0006376	0	0	11879at6101	0	uncharacterized protein LOC107350844	Apalm_gene.model.Segkk657_pilon.8	100	Apalm_v2_gene.model.Sc0a5M3_84_HRSCAF_150.364	Probable RNA-directed DNA polymerase from transposon X-element	GeneMark.hmm,PASA,Augustus	0.9656626506024096
evm.model.hic_scaffold_35.691	hic_scaffold_35	7198612	7199019	hypothetical protein CAPTEDRAFT_210932, partial				R7VGS5	7.05e-20	Uncharacterized protein (Fragment) OS=Capitella teleta GN=CAPTEDRAFT_210932 PE=4 SV=1	gb|ELU14895.1|	1.09e-19	hypothetical protein CAPTEDRAFT_210932, partial [Capitella teleta]		0	0	0				Apalm_gene.model.Segkk73_pilon.20	100	Apalm_v2_gene.model.Sc0a5M3_401_HRSCAF_746.792	no	Augustus	0.9656862745098039
evm.model.hic_scaffold_10.219	hic_scaffold_10	2317308	2317628	hypothetical protein												0	0						Apalm_v2_gene.model.Sc0a5M3_44_HRSCAF_77.234	no	GeneMark.hmm	0.9657320872274143
evm.model.hic_scaffold_31.373	hic_scaffold_31	3402009	3413623	Sacsin	Q9NZJ4	0	Sacsin OS=Homo sapiens GN=SACS PE=1 SV=2	A0A2B4RBN5	0	Sacsin OS=Stylophora pistillata GN=SACS PE=4 SV=1	ref|XP_015762351.1|	0	PREDICTED: sacsin-like [Acropora digitifera]	GO:0030424; GO:0070852; GO:0005737; GO:0030425; GO:0005739; GO:0005634; GO:0051087; GO:0030544; GO:0070628; GO:0090084; GO:0006457	0	K17592	K17592	78at6101	0		Apalm_gene.model.Segkk285_pilon.46	99.417	Apalm_v2_gene.model.Sc0a5M3_431_HRSCAF_813.83	no	GeneMark.hmm,PASA,Augustus	0.9657940663176265
evm.model.hic_scaffold_10.1132	hic_scaffold_10	12273891	12274154	hypothetical protein												0	0				Apalm_gene.model.Segkk124_pilon.5	100	Apalm_v2_gene.model.Sc0a5M3_20_HRSCAF_34.83	no	Augustus	0.9659090909090909
evm.model.hic_scaffold_20.1733	hic_scaffold_20	16988959	16991359	PREDICTED: uncharacterized protein LOC107332112				A0A2B4RT14	2.5500000000000003e-79	Uncharacterized protein OS=Stylophora pistillata GN=AWC38_SpisGene15626 PE=4 SV=1	ref|XP_015752326.1|	2.1e-118	PREDICTED: uncharacterized protein LOC107332112 [Acropora digitifera]		0	0	0	10870at6101	0	uncharacterized protein LOC111337521	Apalm_gene.model.Segkk1398_pilon.77	100	Apalm_v2_gene.model.Sc0a5M3_124_HRSCAF_222.349	no	GeneMark.hmm,PASA,Augustus	0.9661129568106313
evm.model.hic_scaffold_15.1155	hic_scaffold_15	11752905	11760888	Zonadhesin	O88799	1.16e-07	Zonadhesin OS=Mus musculus GN=Zan PE=1 SV=1	A0A1E3C3Q5	1.93e-06	Uncharacterized protein OS=Clostridium sp. Bc-iso-3 GN=A7W90_17580 PE=4 SV=1	ref|XP_015750588.1|	1.22e-88	PREDICTED: uncharacterized protein LOC107330493, partial [Acropora digitifera]	GO:0016021; GO:0005886; GO:0050840; GO:0007339; GO:0007155; GO:2000359	GO:0030246; GO:0000272	0	0				Apalm_gene.model.Segkk728_pilon.16	97.768	Apalm_v2_gene.model.Sc0a5M3_424_HRSCAF_798.430	no	GeneMark.hmm,Augustus	0.9661341853035144
evm.model.hic_scaffold_11.1134	hic_scaffold_11	10916736	10921157	PREDICTED: hyphally-regulated protein-like isoform X5				A0A2B4R7X1	1.66e-85	Uncharacterized protein OS=Stylophora pistillata GN=AWC38_SpisGene23572 PE=4 SV=1	ref|XP_015747668.1|	1.31e-102	PREDICTED: hyphally-regulated protein-like isoform X5 [Acropora digitifera]		0	0	0				Apalm_gene.model.Segkk776_pilon.1	86.792	Apalm_v2_gene.model.Sc0a5M3_369_HRSCAF_655.298	no	GeneMark.hmm,HiQ,Augustus	0.9666064981949458
evm.model.hic_scaffold_20.1901	hic_scaffold_20	18798721	18799266	PREDICTED: uncharacterized protein LOC107344024							ref|XP_015765117.1|	4.95e-109	PREDICTED: uncharacterized protein LOC107344024 [Acropora digitifera]			0	0				Apalm_gene.model.Segkk1788_pilon.3	100	Apalm_v2_gene.model.Sc0a5M3_124_HRSCAF_222.178	no	Augustus	0.9666435024322446
evm.model.hic_scaffold_35.417	hic_scaffold_35	4659616	4665921	Titin homolog	G4SLH0	1.24e-11	Titin homolog OS=Caenorhabditis elegans GN=ttn-1 PE=1 SV=2	A0A2B4S540	8.55e-40	Pro-Pol polyprotein OS=Stylophora pistillata GN=pol PE=4 SV=1	gb|PFX23920.1|	1.32e-39	Pro-Pol polyprotein [Stylophora pistillata]	GO:0031672; GO:0031674; GO:0031430; GO:0005859; GO:0031965; GO:0030018; GO:0051015; GO:0005524; GO:0046872; GO:0051371; GO:0017022; GO:0004674; GO:0008307; GO:0097493; GO:0007015; GO:0045214; GO:0006941; GO:0071688	GO:0003676; GO:0015074	0	0				Apalm_gene.model.Segkk1411_pilon.3	95.674	Apalm_v2_gene.model.Sc0a5M3_401_HRSCAF_746.1083	no	Augustus	0.9666666666666667
evm.model.hic_scaffold_31.219	hic_scaffold_31	1826305	1826718	PREDICTED: uncharacterized protein LOC107340331 isoform X2				A0A2B4SI37	3.6999999999999995e-42	Uncharacterized protein OS=Stylophora pistillata GN=AWC38_SpisGene7055 PE=4 SV=1	ref|XP_015761171.1|	1.79e-72	PREDICTED: uncharacterized protein LOC107340331 isoform X2 [Acropora digitifera]		0	0	0	19354at6101	0	uncharacterized protein LOC107340331 isoform X1	Apalm_gene.model.Segkk299_pilon.24	100	Apalm_v2_gene.model.Sc0a5M3_171_HRSCAF_300.221	no	HiQ,Augustus	0.966785
evm.model.hic_scaffold_15.56	hic_scaffold_15	722676	728978	Dapdiamide synthesis protein DdaC	E2JA28	7.23e-35	Dapdiamide synthesis protein DdaC OS=Enterobacter agglomerans GN=ddaC PE=4 SV=1	A0A2B4SEH8	7.46e-129	Clavaminate synthase-like protein OS=Stylophora pistillata GN=AWC38_SpisGene6135 PE=4 SV=1	ref|XP_015764884.1|	0	PREDICTED: dapdiamide synthesis protein DdaC-like isoform X2 [Acropora digitifera]	GO:0016491; GO:0017000	GO:0016491	0	0	7510at6101	0	uncharacterized protein LOC110251801	Apalm_gene.model.Segkk1094_pilon.6	90.596	Apalm_v2_gene.model.Sc0a5M3_91_HRSCAF_167.30	no	GeneMark.hmm,HiQ,PASA,Augustus	0.9667934093789607
evm.model.hic_scaffold_15.1157	hic_scaffold_15	11761720	11765073	Zonadhesin	O88799	4.94e-07	Zonadhesin OS=Mus musculus GN=Zan PE=1 SV=1				ref|XP_015761387.1|	2.7499999999999997e-54	PREDICTED: uro-adherence factor A-like [Acropora digitifera]	GO:0016021; GO:0005886; GO:0050840; GO:0007339; GO:0007155; GO:2000359		0	K20478				Apalm_gene.model.Segkk728_pilon.14	100	Apalm_v2_gene.model.Sc0a5M3_424_HRSCAF_798.432	no	GeneMark.hmm,Augustus	0.966794
evm.model.hic_scaffold_20.1318	hic_scaffold_20	13037334	13038053	PREDICTED: uncharacterized protein LOC107356788				A0A2B4RTU6	3.07e-37	Uncharacterized protein OS=Stylophora pistillata GN=AWC38_SpisGene15932 PE=4 SV=1	ref|XP_015778897.1|	3.07e-143	PREDICTED: uncharacterized protein LOC107356788 [Acropora digitifera]		GO:0003676; GO:0008270	0	0	17028at6101	0	uncharacterized protein LOC110046006	Apalm_gene.model.Segkk951_pilon.38	100	Apalm_v2_gene.model.Sc0a5M3_110_HRSCAF_200.43	no	GeneMark.hmm	0.9669749009247027
evm.model.hic_scaffold_20.1354	hic_scaffold_20	13187366	13187593	PREDICTED: uncharacterized protein LOC107341183				A0A2B4RNM3	1.06e-31	Uncharacterized protein OS=Stylophora pistillata GN=AWC38_SpisGene16388 PE=4 SV=1	ref|XP_015762083.1|	7.64e-38	PREDICTED: uncharacterized protein LOC107341183 [Acropora digitifera]		GO:0003676	0	0				Apalm_gene.model.Segkk951_pilon.76	100	Apalm_v2_gene.model.Sc0a5M3_110_HRSCAF_200.80	no	HiQ,Augustus	0.9671052631578947
evm.model.hic_scaffold_5.1591	hic_scaffold_5	13958180	13959974	Tetratricopeptide repeat protein 28	Q96AY4	4.52e-113	Q96AY4|TTC28_HUMAN Tetratricopeptide repeat protein 28 OS=Homo sapiens GN=TTC28 PE=1 SV=4	A0A2B4RH71	0	Tetratricopeptide repeat protein 28 OS=Stylophora pistillata GN=TTC28 PE=4 SV=1	ref|XP_020616666.1|	0	tetratricopeptide repeat protein 28-like [Orbicella faveolata]	GO:0005737; GO:0005815; GO:0030496; GO:0000922; GO:0019900; GO:0007049; GO:0051301; GO:0007346	0	0	0				Apalm_gene.model.Segkk99_pilon.20	100	Apalm_v2_gene.model.Sc0a5M3_330_HRSCAF_560.344	no	Augustus	0.9671309192200557
evm.model.hic_scaffold_31.1576	hic_scaffold_31	12142619	12143257	hypothetical protein							gb|OCA30363.1|	3.67e-08	hypothetical protein XENTR_v900154422mg, partial [Xenopus tropicalis]			0	0				Apalm_gene.model.Segkk1801_pilon.24	80.992	Apalm_v2_gene.model.Sc0a5M3_337_HRSCAF_586.693	no	GeneMark.hmm	0.9671361502347418
evm.model.hic_scaffold_31.1814	hic_scaffold_31	14517311	14524429	Epididymal secretory protein E1	P61916	1.2799999999999998e-40	Epididymal secretory protein E1 OS=Homo sapiens GN=NPC2 PE=1 SV=1	C3Y0B0	4.45e-43	Uncharacterized protein OS=Branchiostoma floridae GN=BRAFLDRAFT_264236 PE=4 SV=1	ref|XP_015754405.1|	5.69e-90	PREDICTED: epididymal secretory protein E1-like isoform X1 [Acropora digitifera]	GO:0035578; GO:0005783; GO:0070062; GO:0005576; GO:0043202; GO:0005764; GO:0015485; GO:0017127; GO:0019899; GO:0033344; GO:0042632; GO:0008203; GO:0030301; GO:0046836; GO:0032367; GO:0032366; GO:0034383; GO:0043312; GO:0015914; GO:0019747; GO:0009615	GO:0005622; GO:0032367	K13443	K13443	10808at6101	0	protein NPC2 homolog	Apalm_gene.model.Segkk1323_pilon.43	100	Apalm_v2_gene.model.Sc0a5M3_337_HRSCAF_586.452	no	GeneMark.hmm,PASA,Augustus	0.9672131147540983
evm.model.hic_scaffold_15.526	hic_scaffold_15	5663352	5664353	Monocarboxylate transporter 10				A0A2B4RIM8	1.51e-176	Monocarboxylate transporter 10 OS=Stylophora pistillata GN=Slc16a10 PE=4 SV=1	gb|PFX16217.1|	2.3399999999999998e-176	Monocarboxylate transporter 10 [Stylophora pistillata]		0	0	0				Apalm_gene.model.Segkk1847_pilon.13	55.414	Apalm_v2_gene.model.Sc0a5M3_91_HRSCAF_167.527	no	GeneMark.hmm	0.967391
evm.model.hic_scaffold_17.533	hic_scaffold_17	6172528	6175162	Probable serine/threonine-protein kinase DDB_G0277449	Q8MYF1	2.46e-09	Probable serine/threonine-protein kinase DDB_G0277449 OS=Dictyostelium discoideum GN=DDB_G0277449 PE=3 SV=1	A0A061INP9	5.4e-12	Serine/threonine-protein kinase N2 OS=Cricetulus griseus GN=H671_1g3263 PE=4 SV=1	ref|XP_015764643.1|	1.78e-12	PREDICTED: protein kinase C eta type-like [Acropora digitifera]	GO:0005737; GO:0005634; GO:0005524; GO:0004674; GO:0035556	GO:0005634; GO:0005524; GO:0017049; GO:0004386; GO:0004697; GO:0003723; GO:0007165	0	0				Apalm_gene.model.Segkk716_pilon.17	100	Apalm_v2_gene.model.Sc0a5M3_331_HRSCAF_562.733	no	GeneMark.hmm,PASA,Augustus	0.9674952198852772
evm.model.hic_scaffold_31.977	hic_scaffold_31	8558247	8558462	hypothetical protein												0	0				Apalm_gene.model.Segkk1109_pilon.21	100	Apalm_v2_gene.model.Sc0a5M3_398_HRSCAF_736.303	no	HiQ,Augustus	0.9675925925925926
evm.model.hic_scaffold_21.1185	hic_scaffold_21	11467550	11468972	PREDICTED: uncharacterized protein LOC107356762 isoform X1				A0A1I8I0H8	8.26e-116	Uncharacterized protein OS=Macrostomum lignano PE=4 SV=1	ref|XP_015778868.1|	0	PREDICTED: uncharacterized protein LOC107356762 isoform X1 [Acropora digitifera]		GO:0003676; GO:0004523	0	0	3907at6101	0	uncharacterized protein LOC107337472	Apalm_gene.model.Segkk1564_pilon.14	100	Apalm_v2_gene.model.Sc0a5M3_84_HRSCAF_150.302	no	Augustus	0.9675977653631285
evm.model.hic_scaffold_11.1200	hic_scaffold_11	11602922	11604142	Tetratricopeptide repeat protein 28	Q96AY4	2.81e-06	Tetratricopeptide repeat protein 28 OS=Homo sapiens GN=TTC28 PE=1 SV=4	A0A2B4RT19	0	Nephrocystin-3 OS=Stylophora pistillata GN=NPHP3 PE=4 SV=1	ref|XP_015775025.1|	0	PREDICTED: uncharacterized protein LOC107353217 [Acropora digitifera]	GO:0005737; GO:0005815; GO:0030496; GO:0000922; GO:0019900; GO:0007049; GO:0051301; GO:0007346	GO:0005524; GO:0007165	0	0	11608at6101	0	uncharacterized protein LOC110041558	Apalm_gene.model.Segkk1373_pilon.1	100	Apalm_v2_gene.model.Sc0a5M3_369_HRSCAF_655.221	no	GeneMark.hmm	0.9676113360323887
evm.model.hic_scaffold_20.314	hic_scaffold_20	3600474	3601802	Sterile alpha motif domain-containing protein 9-like				A0A2B4R712	4.05e-143	Sterile alpha motif domain-containing protein 9-like OS=Stylophora pistillata GN=Samd9l PE=4 SV=1	ref|XP_015749083.1|	0	PREDICTED: sterile alpha motif domain-containing protein 9-like [Acropora digitifera]		0	0	K08473				Apalm_gene.model.Segkk1197_pilon.68	100	Apalm_v2_gene.model.Sc0a5M3_79_HRSCAF_143.328	no	Augustus	0.9676204819277109
evm.model.hic_scaffold_6.1454	hic_scaffold_6	15567207	15569414	Serine/threonine-protein kinase 25	Q3SWY6	1.81e-32	Serine/threonine-protein kinase 25 OS=Bos taurus GN=STK25 PE=2 SV=1	A0A2B4S0F4	4.03e-175	Dual specificity protein kinase shkA OS=Stylophora pistillata GN=shkA PE=4 SV=1	ref|XP_015758781.1|	0	PREDICTED: uncharacterized protein LOC107338042 [Acropora digitifera]	GO:0005737; GO:0005794; GO:0005524; GO:0008349; GO:0046872; GO:0048812; GO:0042981; GO:0007346; GO:0031098	GO:0005524; GO:0004672	0	0				Apalm_gene.model.Segkk1933_pilon.3	100	Apalm_v2_gene.model.Sc0a5M3_151_HRSCAF_267.222	no	GeneMark.hmm,HiQ,Augustus	0.967706
evm.model.hic_scaffold_6.525	hic_scaffold_6	6669013	6669384	uncharacterized protein LOC110055140			hic_scaffold_5	1408332	8.37e-21	Predicted protein OS=Nematostella vectensis GN=v1g243484 PE=4 SV=1	ref|XP_020617180.1|	2.7999999999999998e-61	uncharacterized protein LOC110055140 [Orbicella faveolata]		0	0	0	11164at6101	0	uncharacterized protein LOC111345697	Apalm_gene.model.Segkk502_pilon.9	100	Apalm_v2_gene.model.Sc0a5M3_361_HRSCAF_634.555	no	GeneMark.hmm	0.967742
evm.model.hic_scaffold_20.1550	hic_scaffold_20	15141893	15143461	Retrovirus-related Pol polyprotein from type-1 retrotransposable element R2 (Fragment)	Q03278	1.5e-09	Q03278|PO21_NASVI Retrovirus-related Pol polyprotein from type-1 retrotransposable element R2 (Fragment) OS=Nasonia vitripennis PE=3 SV=2	W4Z2F3	5.82e-50	Uncharacterized protein OS=Strongylocentrotus purpuratus PE=3 SV=1	ref|XP_015768195.1|	8.359999999999999e-139	PREDICTED: uncharacterized protein LOC107346857 [Acropora digitifera]	GO:0004519; GO:0046872; GO:0003676; GO:0003964	GO:0005871; GO:0005524; GO:0016887; GO:0008017; GO:0003777; GO:0007018	0	0	19333at6101	1.79e-14	uncharacterized protein LOC110251960	Apalm_gene.model.Segkk185_pilon.33	91.622	Apalm_v2_gene.model.Sc0a5M3_124_HRSCAF_222.534	Retrovirus-related Pol polyprotein from type-1 retrotransposable element R2 (Fragment)	GeneMark.hmm,Augustus	0.9678260869565217
evm.model.hic_scaffold_20.2007	hic_scaffold_20	20075096	20075437	Lactadherin	P79385	1.69e-10	P79385|MFGM_PIG Lactadherin OS=Sus scrofa GN=MFGE8 PE=1 SV=2	A0A2B4SJX9	2.04e-30	Peroxidasin-like protein OS=Stylophora pistillata GN=PXDNL PE=4 SV=1	ref|XP_015776152.1|	1.33e-57	PREDICTED: hemicentin-2-like isoform X1 [Acropora digitifera]	GO:0002080; GO:0005576; GO:0001525; GO:0007155; GO:0007338	GO:0005509	0	0				Apalm_gene.model.Segkk168_pilon.17	100	Apalm_v2_gene.model.Sc0a5M3_124_HRSCAF_222.72	no	HiQ,Augustus	0.9678362573099415
evm.model.hic_scaffold_21.1123	hic_scaffold_21	10647340	10656768	NLR family CARD domain-containing protein 4	F6R2G2	1.2e-18	NLR family CARD domain-containing protein 4 OS=Xenopus tropicalis GN=nlrc4 PE=2 SV=2	A0A2B4R9V1	0	Putative RNA-binding protein Luc7-like 2 OS=Stylophora pistillata GN=LUC7L2 PE=4 SV=1	ref|XP_015747144.1|	0	PREDICTED: uncharacterized protein LOC107326906 [Acropora digitifera]	GO:0005737; GO:0005829; GO:0005634; GO:0005524; GO:0043027; GO:0004842; GO:0006954; GO:1990001; GO:0045087; GO:0009966	GO:0016021; GO:0005685; GO:0003729; GO:0006376	0	0	11879at6101	0	uncharacterized protein LOC107350844	Apalm_gene.model.Segkk657_pilon.7	100	Apalm_v2_gene.model.Sc0a5M3_84_HRSCAF_150.363	Probable RNA-directed DNA polymerase from transposon X-element	GeneMark.hmm,HiQ,PASA,Augustus	0.9679365626616101
evm.model.hic_scaffold_21.708	hic_scaffold_21	7004784	7005392	PiggyBac transposable element-derived protein 5				A0A2B4SA97	4.4e-47	PiggyBac transposable element-derived protein 5 OS=Stylophora pistillata GN=PGBD5 PE=4 SV=1	ref|XP_015780544.1|	1.86e-57	PREDICTED: uncharacterized protein LOC107358460 [Acropora digitifera]		GO:0016021	0	0				Apalm_gene.model.Segkk1985_pilon.37	100	Apalm_v2_gene.model.Sc0a5M3_382_HRSCAF_692.72	PiggyBac transposable element-derived protein 5	GeneMark.hmm,Augustus	0.9679595278246206
evm.model.hic_scaffold_1.1421	hic_scaffold_1	12617503	12619546	E3 ubiquitin-protein ligase DZIP3				A0A2B4S1B0	1.54e-112	E3 ubiquitin-protein ligase DZIP3 OS=Stylophora pistillata GN=DZIP3 PE=4 SV=1	ref|XP_015774903.1|	0	PREDICTED: uncharacterized protein LOC107353101 [Acropora digitifera]		GO:0016874; GO:0007165	0	0				Apalm_gene.model.Segkk1042_pilon.23	100	Apalm_v2_gene.model.Sc0a5M3_272_HRSCAF_451.183	no	GeneMark.hmm,Augustus	0.967985
evm.model.hic_scaffold_15.1437	hic_scaffold_15	14858685	14864040	Netrin receptor UNC5B				A0A2B4RX21	2.63e-73	Netrin receptor UNC5B OS=Stylophora pistillata GN=Unc5b PE=4 SV=1	ref|XP_015772363.1|	1.28e-149	PREDICTED: uncharacterized protein LOC107350637 isoform X6 [Acropora digitifera]		GO:0016021	0	0				Apalm_gene.model.Segkk1320_pilon.5	100	Apalm_v2_gene.model.Sc0a5M3_424_HRSCAF_798.722	no	GeneMark.hmm,PASA,Augustus	0.9680766161213089
evm.model.hic_scaffold_20.1156	hic_scaffold_20	11746735	11748060	Transposon TX1 uncharacterized 149 kDa protein	P14381	1.86e-57	Transposon TX1 uncharacterized 149 kDa protein OS=Xenopus laevis PE=4 SV=1	Q76IK4	1.89e-102	Pol-like protein OS=Ciona intestinalis GN=ORF2 PE=4 SV=1	gb|KXJ07943.1|	2.99e-176	Transposon TX1 uncharacterized 149 kDa protein [Exaiptasia pallida]	0	0	0	0				Apalm_gene.model.Segkk695_pilon.4	40.185	Apalm_v2_gene.model.Sc0a5M3_79_HRSCAF_143.1211	Transposon TX1 uncharacterized 149 kDa protein	GeneMark.hmm	0.9681576952236542
evm.model.hic_scaffold_2.420	hic_scaffold_2	4291286	4295731	PREDICTED: uncharacterized protein LOC107347725	Q97UU4	1.1800000000000001e-32	Uncharacterized protein SSO2899 OS=Sulfolobus solfataricus (strain ATCC 35092 / DSM 1617 / JCM 11322 / P2) GN=SSO2899 PE=4 SV=1	A0A2B4S9U4	1.27e-142	Uncharacterized protein OS=Stylophora pistillata GN=AWC38_SpisGene10018 PE=4 SV=1	ref|XP_015769171.1|	0	PREDICTED: uncharacterized protein LOC107347725 [Acropora digitifera]	0	GO:0003676	0	0	6544at6101	0	uncharacterized protein LOC107347725	Apalm_gene.model.Segkk410_pilon.27	100	Apalm_v2_gene.model.Sc0a5M3_390_HRSCAF_714.441	no	GeneMark.hmm,PASA	0.9682002706359946
evm.model.hic_scaffold_11.1216	hic_scaffold_11	11710504	11711058	hypothetical protein												0	0				Apalm_gene.model.Segkk1118_pilon.4	100	Apalm_v2_gene.model.Sc0a5M3_369_HRSCAF_655.205	no	Augustus	0.9684014869888475
evm.model.hic_scaffold_35.1568	hic_scaffold_35	14703842	14707326	Ubiquitin-conjugating enzyme E2 S	A7SE05	8.759999999999999e-25	Ubiquitin-conjugating enzyme E2 S OS=Nematostella vectensis GN=v1g237158 PE=3 SV=1	A0A2B4STP0	1.9600000000000002e-33	Ubiquitin-conjugating enzyme E2 S OS=Stylophora pistillata GN=AWC38_SpisGene3290 PE=4 SV=1	ref|XP_015752883.1|	7.66e-55	PREDICTED: ubiquitin-conjugating enzyme E2 S-like [Acropora digitifera]	GO:0005680; GO:0005737; GO:0005634; GO:0005524; GO:0061630; GO:0031625; GO:0031145; GO:0051301; GO:0010458; GO:0010994; GO:1904668; GO:0070979; GO:0000209; GO:0006511	GO:0005524	0	0				Apalm_gene.model.Segkk340_pilon.1	100	Apalm_v2_gene.model.Sc0a5M3_221_HRSCAF_370.131	no	GeneMark.hmm,Augustus	0.9684270952927669
evm.model.hic_scaffold_15.1209	hic_scaffold_15	12376425	12381298	PREDICTED: uncharacterized protein LOC107349618				A0A2B4RLK4	1.32e-09	Uncharacterized protein OS=Stylophora pistillata GN=AWC38_SpisGene18308 PE=4 SV=1	ref|XP_015771281.1|	3.65e-152	PREDICTED: uncharacterized protein LOC107349618 [Acropora digitifera]		0	0	0	9576at6101	0	uncharacterized protein LOC110244084	Apalm_gene.model.Segkk879_pilon.4	100	Apalm_v2_gene.model.Sc0a5M3_424_HRSCAF_798.482	no	GeneMark.hmm,PASA,Augustus	0.9684418145956607
evm.model.hic_scaffold_6.441	hic_scaffold_6	5691186	5697108	Traf2 and NCK-interacting protein kinase			hic_scaffold_87	1453	6.439999999999999e-54	Traf2 and NCK-interacting protein kinase OS=Stylophora pistillata GN=Tnik PE=4 SV=1	ref|XP_015763777.1|	2.0099999999999998e-89	PREDICTED: mitogen-activated protein kinase kinase kinase kinase 4-like [Acropora digitifera]		GO:0016301	0	0				Apalm_gene.model.Segkk443_pilon.74	88.288	Apalm_v2_gene.model.Sc0a5M3_361_HRSCAF_634.469	no	GeneMark.hmm,Augustus	0.9684542586750788
evm.model.hic_scaffold_35.1548	hic_scaffold_35	14494732	14495295	uncharacterized protein LOC110041087				A7RHD9	2.48e-19	Predicted protein OS=Nematostella vectensis GN=v1g197168 PE=4 SV=1	ref|XP_020602020.1|	1.22e-39	uncharacterized protein LOC110041087 [Orbicella faveolata]		GO:0016021	0	0				Apalm_gene.model.Segkk991_pilon.18	100	Apalm_v2_gene.model.Sc0a5M3_221_HRSCAF_370.111	no	HiQ,Augustus	0.9685658153241651
evm.model.hic_scaffold_15.978	hic_scaffold_15	10103843	10104193	Sperm-associated antigen 1				A0A2B4RZZ9	1.5999999999999999e-24	Sperm-associated antigen 1 OS=Stylophora pistillata GN=Spag1 PE=4 SV=1	ref|XP_015766768.1|	9.620000000000001e-36	PREDICTED: uncharacterized protein LOC107345560 [Acropora digitifera]		0	0	0						Apalm_v2_gene.model.Sc0a5M3_424_HRSCAF_798.251	no	GeneMark.hmm	0.9685714285714285
evm.model.hic_scaffold_1.410	hic_scaffold_1	4091192	4091950	Transposon TX1 uncharacterized 149 kDa protein	P11369	1.17e-10	LINE-1 retrotransposable element ORF2 protein OS=Mus musculus GN=Pol PE=1 SV=2	E7FCA4	8.27e-27	Uncharacterized protein OS=Danio rerio PE=4 SV=2	gb|KXJ11515.1|	5.67e-49	Transposon TX1 uncharacterized 149 kDa protein [Exaiptasia pallida]	GO:0004519; GO:0046872; GO:0003964; GO:0006310	0	0	0						Apalm_v2_gene.model.Sc0a5M3_1_HRSCAF_1.412	Transposon TX1 uncharacterized 149 kDa protein	GeneMark.hmm	0.9686609686609686
evm.model.hic_scaffold_17.1583	hic_scaffold_17	13892134	13894345	Protein canopy 4	Q2L6K8	2.77e-22	Protein canopy 4 OS=Danio rerio GN=cnpy4 PE=2 SV=1	A0A2B4S308	1.34e-117	Protein canopy 4 OS=Stylophora pistillata GN=cnpy4 PE=4 SV=1	ref|XP_015761378.1|	9.55e-119	PREDICTED: protein canopy 4-like [Acropora digitifera]	GO:0005576	0	K22816	K22816	8731at6101	0	protein canopy 4-like	Apalm_gene.model.Segkk1835_pilon.10	100	Apalm_v2_gene.model.Sc0a5M3_375_HRSCAF_671.59	no	GeneMark.hmm,HiQ,PASA,Augustus	0.9686623012160898
evm.model.hic_scaffold_5.396	hic_scaffold_5	4723543	4724406	Tetratricopeptide repeat protein 28	Q96AY4	9.52e-68	Tetratricopeptide repeat protein 28 OS=Homo sapiens GN=TTC28 PE=1 SV=4	A0A2B4R582	1.6200000000000001e-109	Tetratricopeptide repeat protein 28 OS=Stylophora pistillata GN=TTC28 PE=4 SV=1	ref|WP_019487381.1|	3.99e-127	tetratricopeptide repeat-containing protein [Kamptonema formosum]	GO:0005737; GO:0005815; GO:0030496; GO:0000922; GO:0019900; GO:0007049; GO:0051301; GO:0007346	0	0	0				Apalm_gene.model.Segkk1135_pilon.31	100	Apalm_v2_gene.model.Sc0a5M3_322_HRSCAF_543.534	no	Augustus	0.968677
evm.model.hic_scaffold_35.1389	hic_scaffold_35	12627057	12629141	D-inositol 3-phosphate glycosyltransferase	A1UAM8	9.38e-12	A1UAM8|MSHA_MYCSK D-inositol 3-phosphate glycosyltransferase OS=Mycobacterium sp. (strain KMS) GN=mshA PE=3 SV=1	A0A2B4R9M7	3.98e-113	D-inositol 3-phosphate glycosyltransferase OS=Stylophora pistillata GN=mshA PE=4 SV=1	ref|XP_015752964.1|	8.779999999999999e-172	PREDICTED: uncharacterized protein LOC107332737 isoform X2 [Acropora digitifera]	GO:0008375; GO:0102710; GO:0046872; GO:0010125	GO:0016740	0	0	13917at6101	0	uncharacterized protein LOC110060241	Apalm_gene.model.Segkk170_pilon.7	100	Apalm_v2_gene.model.Sc0a5M3_401_HRSCAF_746.80	no	GeneMark.hmm,PASA,Augustus	0.9687328579264948
evm.model.hic_scaffold_17.1408	hic_scaffold_17	12845369	12845740	hypothetical protein AWC38_SpisGene19200				A0A2B4RJU6	3.2e-12	Uncharacterized protein OS=Stylophora pistillata GN=AWC38_SpisGene19200 PE=4 SV=1	gb|PFX16525.1|	4.96e-12	hypothetical protein AWC38_SpisGene19200 [Stylophora pistillata]		GO:0003676	0	0				Apalm_gene.model.Segkk485_pilon.52	100	Apalm_v2_gene.model.Sc0a5M3_61_HRSCAF_106.56	no	GeneMark.hmm,Augustus	0.96875
evm.model.hic_scaffold_4.2045	hic_scaffold_4	21428379	21430343	PREDICTED: uncharacterized protein LOC107334336				A0A2B4RL30	5.19e-26	Uncharacterized protein OS=Stylophora pistillata GN=AWC38_SpisGene18161 PE=4 SV=1	ref|XP_015754754.1|	1.49e-83	PREDICTED: uncharacterized protein LOC107334336 [Acropora digitifera]		0	0	0	11023at6101	0	uncharacterized protein LOC107334336	Apalm_gene.model.Segkk429_pilon.10	100	Apalm_v2_gene.model.Sc0a5M3_14_HRSCAF_24.502	no	GeneMark.hmm,PASA,Augustus	0.9687671232876712
evm.model.hic_scaffold_5.1118	hic_scaffold_5	9840429	9841151	hypothetical protein AWC38_SpisGene10081				A0A2B4S9P2	2.94e-41	Uncharacterized protein OS=Stylophora pistillata GN=AWC38_SpisGene10081 PE=4 SV=1	gb|PFX25307.1|	4.55e-41	hypothetical protein AWC38_SpisGene10081 [Stylophora pistillata]		0	0	0				Apalm_gene.model.Segkk166_pilon.55	100	Apalm_v2_gene.model.Sc0a5M3_24_HRSCAF_39.64	no	HiQ,Augustus	0.9687964338781575
evm.model.hic_scaffold_21.1270	hic_scaffold_21	12468768	12469088	D-inositol 3-phosphate glycosyltransferase				A0A2B4S4A5	3.23e-11	D-inositol 3-phosphate glycosyltransferase OS=Stylophora pistillata GN=mshA PE=4 SV=1	ref|XP_015768021.1|	3.03e-49	PREDICTED: uncharacterized protein LOC107346704 [Acropora digitifera]		GO:0016740	0	0				Apalm_gene.model.Segkk749_pilon.1	100	Apalm_v2_gene.model.Sc0a5M3_84_HRSCAF_150.215	no	GeneMark.hmm	0.9688473520249221
evm.model.hic_scaffold_11.308	hic_scaffold_11	3157650	3167209	Cytochrome P450 4V2	Q9DBW0	1.2400000000000001e-161	Cytochrome P450 4V2 OS=Mus musculus GN=Cyp4v2 PE=1 SV=1	A7SWY9	0	Predicted protein OS=Nematostella vectensis GN=v1g194368 PE=3 SV=1	ref|XP_015750059.1|	0	PREDICTED: cytochrome P450 4c3-like [Acropora digitifera]	GO:0005789; GO:0016021; GO:0020037; GO:0005506; GO:0004497; GO:0016705; GO:0010430	GO:0016021; GO:0020037; GO:0005506; GO:0004497; GO:0016705	K07427	K07427	4356at6101	0	cytochrome P450 4V2-like	Apalm_gene.model.Segkk450_pilon.13	100	Apalm_v2_gene.model.Sc0a5M3_389_HRSCAF_706.26	no	GeneMark.hmm,PASA,Augustus	0.9688667496886675
evm.model.hic_scaffold_5.553	hic_scaffold_5	6344544	6345035	Serine/threonine-protein kinase Chk2				A0A2B4RWE0	1.23e-24	Serine/threonine-protein kinase Chk2 OS=Stylophora pistillata GN=Chek2 PE=4 SV=1	gb|PFX20648.1|	1.8999999999999998e-24	Serine/threonine-protein kinase Chk2 [Stylophora pistillata]		GO:0005524; GO:0004672	0	0				Apalm_gene.model.Segkk1113_pilon.8	100	Apalm_v2_gene.model.Sc0a5M3_322_HRSCAF_543.374	no	Augustus	0.9688888888888889
evm.model.hic_scaffold_21.1274	hic_scaffold_21	12492659	12492988	Mitotic checkpoint protein BUB3				A0A2B4REC5	1.14e-18	Mitotic checkpoint protein BUB3 OS=Stylophora pistillata GN=Bub3 PE=4 SV=1	ref|XP_015764934.1|	2.7199999999999998e-67	PREDICTED: uncharacterized protein LOC107343860 isoform X1 [Acropora digitifera]		0	0	0				Apalm_gene.model.Segkk1515_pilon.3	100	Apalm_v2_gene.model.Sc0a5M3_84_HRSCAF_150.211	no	GeneMark.hmm,Augustus	0.9688995215311005
evm.model.hic_scaffold_6.1091	hic_scaffold_6	11250406	11253459	Glyoxylate/hydroxypyruvate reductase A	B5XXL3	8.38e-41	B5XXL3|GHRA_KLEP3 Glyoxylate/hydroxypyruvate reductase A OS=Klebsiella pneumoniae (strain 342) GN=ghrA PE=3 SV=1	A0A2B4RH70	7.720000000000001e-129	Glyoxylate/hydroxypyruvate reductase A OS=Stylophora pistillata GN=ghrA PE=4 SV=1	ref|XP_020614047.1|	2.6899999999999998e-149	uncharacterized protein LOC110052278 [Orbicella faveolata]	GO:0005737; GO:0030267; GO:0016618; GO:0051287	GO:0051287; GO:0055114	0	0	15502at6101	0	uncharacterized protein LOC110232117	Apalm_gene.model.Segkk222_pilon.8	100	Apalm_v2_gene.model.Sc0a5M3_13_HRSCAF_21.293	no	GeneMark.hmm,HiQ,PASA,Augustus	0.9689207650273224
evm.model.hic_scaffold_20.1317	hic_scaffold_20	13033468	13034442	hypothetical protein												0	0				Apalm_gene.model.Segkk951_pilon.37	100	Apalm_v2_gene.model.Sc0a5M3_110_HRSCAF_200.42	no	PASA,Augustus	0.9689497716894977
evm.model.hic_scaffold_2.603	hic_scaffold_2	6377270	6377656	Serine/threonine-protein kinase pdik1l	Q32PP3	3e-07	Serine/threonine-protein kinase pdik1l OS=Danio rerio GN=pdik1l PE=2 SV=1	A0A2B4S3C3	2.02e-40	Serine/threonine-protein kinase 35 OS=Stylophora pistillata GN=Stk35 PE=4 SV=1	ref|XP_015773545.1|	1.94e-77	PREDICTED: serine/threonine-protein kinase PDIK1L-like [Acropora digitifera]	GO:0005634; GO:0005524; GO:0004674	GO:0005524; GO:0004672	0	0				Apalm_gene.model.Segkk1045_pilon.7	100	Apalm_v2_gene.model.Sc0a5M3_123_HRSCAF_221.8	no	Augustus	0.9689922480620154
evm.model.hic_scaffold_31.1417	hic_scaffold_31	11020203	11020652	Putative nuclease HARBI1				A0A0A1XDI2	3.6499999999999998e-25	Putative nuclease HARBI1 OS=Zeugodacus cucurbitae GN=HARBI1_10 PE=4 SV=1	ref|XP_022796471.1|	1.49e-28	protein ANTAGONIST OF LIKE HETEROCHROMATIN PROTEIN 1-like [Stylophora pistillata]		0	0	0						Apalm_v2_gene.model.Sc0a5M3_337_HRSCAF_586.866	no	GeneMark.hmm	0.9690026954177897
evm.model.hic_scaffold_4.1231	hic_scaffold_4	14060528	14062420	PREDICTED: uncharacterized protein LOC107336602 isoform X2				A0A2B4R906	3.79e-55	Uncharacterized protein OS=Stylophora pistillata GN=AWC38_SpisGene23227 PE=4 SV=1	ref|XP_015757156.1|	6.27e-87	PREDICTED: uncharacterized protein LOC107336602 isoform X2 [Acropora digitifera]		0	0	0				Apalm_gene.model.Segkk346_pilon.36	100	Apalm_v2_gene.model.Sc0a5M3_173_HRSCAF_306.38	no	GeneMark.hmm,HiQ,Augustus	0.969245
evm.model.hic_scaffold_5.1063	hic_scaffold_5	9599154	9600689	Gag-Pol polyprotein	P24107	6.16e-06	P24107|POL_HV2CA Gag-Pol polyprotein OS=Human immunodeficiency virus type 2 subtype A (isolate CAM2) GN=gag-pol PE=3 SV=3	A0A2B4RJ39	4.78e-28	Uncharacterized protein (Fragment) OS=Stylophora pistillata GN=AWC38_SpisGene19218 PE=4 SV=1	ref|XP_015760519.1|	7.000000000000001e-73	PREDICTED: uncharacterized protein DDB_G0288805-like [Acropora digitifera]	GO:0042025; GO:0020002; GO:0072494; GO:0019013; GO:0055036; GO:0004190; GO:0003677; GO:0003887; GO:0004533; GO:0008289; GO:0003723; GO:0003964; GO:0004523; GO:0005198; GO:0008270; GO:0015074; GO:0006310; GO:0075713; GO:0039657; GO:0046718; GO:0044826; GO:0075732	GO:0003676; GO:0008270	0	0	18155at6101	0	uncharacterized protein LOC107354264	Apalm_gene.model.Segkk166_pilon.8	100	Apalm_v2_gene.model.Sc0a5M3_24_HRSCAF_39.8	Gag-Pol polyprotein	Augustus	0.9692857142857143
evm.model.hic_scaffold_17.358	hic_scaffold_17	4219674	4227497	Ankyrin-1	P16157	6.11e-90	P16157|ANK1_HUMAN Ankyrin-1 OS=Homo sapiens GN=ANK1 PE=1 SV=3	B3EU24	2.31e-114	Uncharacterized protein OS=Amoebophilus asiaticus (strain 5a2) GN=Aasi_1435 PE=4 SV=1	ref|XP_015778947.1|	0	PREDICTED: serine/threonine-protein phosphatase 6 regulatory ankyrin repeat subunit C-like [Acropora digitifera]	GO:0030673; GO:0016323; GO:0005856; GO:0005829; GO:0031430; GO:0005634; GO:0005886; GO:0045211; GO:0042383; GO:0016529; GO:0014731; GO:0030018; GO:0051117; GO:0008093; GO:0019899; GO:0030507; GO:0005200; GO:0005198; GO:0007010; GO:0006888; GO:0006887; GO:0045199; GO:0010638; GO:0072659; GO:0007165	GO:0004842	0	0				Apalm_gene.model.Segkk89_pilon.4	96.122	Apalm_v2_gene.model.Sc0a5M3_331_HRSCAF_562.918	no	GeneMark.hmm,HiQ,Augustus	0.9694868238557559
evm.model.hic_scaffold_4.1377	hic_scaffold_4	15264736	15265794	RNA-directed DNA polymerase from mobile element jockey				A0A0A9XCF5	1.98e-14	RNA-directed DNA polymerase from mobile element jockey OS=Lygus hesperus GN=pol_231 PE=4 SV=1	ref|XP_015748400.1|	0	PREDICTED: uncharacterized protein LOC107328177 [Acropora digitifera]		GO:0003964	0	0	17948at6101	0	uncharacterized protein LOC107328177	Apalm_gene.model.Segkk1929_pilon.18	100	Apalm_v2_gene.model.Sc0a5M3_427_HRSCAF_802.334	RNA-directed DNA polymerase from mobile element jockey	Augustus	0.9694947569113441
evm.model.hic_scaffold_15.46	hic_scaffold_15	542864	570027	Proprotein convertase subtilisin/kexin type 4	Q78EH2	2.48e-71	Proprotein convertase subtilisin/kexin type 4 OS=Rattus norvegicus GN=Pcsk4 PE=2 SV=1	A0A0P4Z8T0	3.24e-80	Proprotein convertase subtilisin/kexin type OS=Daphnia magna PE=3 SV=1	ref|XP_015764892.1|	3.38e-129	PREDICTED: uncharacterized protein LOC107343817 [Acropora digitifera]	GO:0002080; GO:0001669; GO:0004252; GO:0007340; GO:0007339; GO:0009566; GO:0016485; GO:0022414; GO:0048240	GO:0004252	0	0	10655at6101	0	uncharacterized protein LOC107343817	Apalm_gene.model.Segkk1094_pilon.16	97.772	Apalm_v2_gene.model.Sc0a5M3_91_HRSCAF_167.20	no	GeneMark.hmm,HiQ,PASA,Augustus	0.9695340501792115
evm.model.hic_scaffold_21.515	hic_scaffold_21	5642107	5642754	Transposable element Tcb1 transposase	P35072	9.31e-06	Transposable element Tcb1 transposase OS=Caenorhabditis briggsae PE=3 SV=1	W5LTI2	5.2e-12	Uncharacterized protein OS=Astyanax mexicanus PE=4 SV=1	gb|KXJ06584.1|	3.24e-86	hypothetical protein AC249_AIPGENE18234 [Exaiptasia pallida]	GO:0005634; GO:0003677; GO:0015074; GO:0006313	GO:0003677; GO:0015074; GO:0006313	0	0				Apalm_gene.model.Segkk623_pilon.30	100	Apalm_v2_gene.model.Sc0a5M3_382_HRSCAF_692.291	no	GeneMark.hmm,Augustus	0.9695473251028807
evm.model.hic_scaffold_15.1496	hic_scaffold_15	15465710	15467152	PREDICTED: uncharacterized protein LOC107351069				A0A2B4S983	2.88e-99	Uncharacterized protein OS=Stylophora pistillata GN=AWC38_SpisGene8085 PE=4 SV=1	ref|XP_015772821.1|	0	PREDICTED: uncharacterized protein LOC107351069 [Acropora digitifera]		GO:0016021	0	0	9645at6101	0	uncharacterized protein LOC110241867	Apalm_gene.model.Segkk343_pilon.5	100	Apalm_v2_gene.model.Sc0a5M3_424_HRSCAF_798.784	no	GeneMark.hmm,HiQ,Augustus	0.9695723684210527
evm.model.hic_scaffold_2.391	hic_scaffold_2	4047565	4048596	Natural resistance-associated macrophage protein 2				A0A2B4R2Q3	2.1300000000000003e-56	Natural resistance-associated macrophage protein 2 OS=Stylophora pistillata GN=Slc11a2 PE=4 SV=1	ref|XP_015750161.1|	0	PREDICTED: uncharacterized protein LOC107330023 [Acropora digitifera]		GO:0016020; GO:0046873	0	0	12947at6101	0	uncharacterized protein LOC107348888	Apalm_gene.model.Segkk1274_pilon.2	100	Apalm_v2_gene.model.Sc0a5M3_390_HRSCAF_714.412	no	HiQ,Augustus	0.9695852534562212
evm.model.hic_scaffold_4.1003	hic_scaffold_4	11641844	11642371	Transposon Tf2-9 polyprotein				A0A2B4R839	3.07e-06	Transposon Tf2-9 polyprotein OS=Stylophora pistillata GN=Tf2-9 PE=4 SV=1	gb|KXJ12107.1|	1.32e-08	hypothetical protein AC249_AIPGENE6686 [Exaiptasia pallida]		GO:0003676; GO:0015074	0	0				Apalm_gene.model.Segkk859_pilon.32	100	Apalm_v2_gene.model.Sc0a5M3_314_HRSCAF_527.1009	Transposon Tf2-9 polyprotein	Augustus	0.969639
evm.model.hic_scaffold_1.934	hic_scaffold_1	8197947	8198375	hypothetical protein AWC38_SpisGene22143				A0A2B4RBK5	7.82e-70	Uncharacterized protein OS=Stylophora pistillata GN=AWC38_SpisGene22143 PE=4 SV=1	gb|PFX13747.1|	1.21e-69	hypothetical protein AWC38_SpisGene22143 [Stylophora pistillata]		0	0	0						Apalm_v2_gene.model.Sc0a5M3_272_HRSCAF_451.709	no	GeneMark.hmm	0.9696969696969697
evm.model.hic_scaffold_6.518	hic_scaffold_6	6600179	6601429	hypothetical protein AWC38_SpisGene24067			hic_scaffold_35	4681228	0	Uncharacterized protein OS=Stylophora pistillata GN=AWC38_SpisGene24067 PE=4 SV=1	gb|PFX12032.1|	0	hypothetical protein AWC38_SpisGene24067 [Stylophora pistillata]		0	0	0				Apalm_gene.model.Segkk502_pilon.3	100	Apalm_v2_gene.model.Sc0a5M3_361_HRSCAF_634.548	no	HiQ,Augustus	0.969727
evm.model.hic_scaffold_15.541	hic_scaffold_15	5814231	5815142	Arylamine N-acetyltransferase 2	P50293	9.690000000000001e-21	Arylamine N-acetyltransferase 2 OS=Mesocricetus auratus GN=NAT2 PE=2 SV=1	A0A2B4RSB5	2.32e-91	Arylamine N-acetyltransferase, pineal gland isozyme NAT-3 OS=Stylophora pistillata GN=AWC38_SpisGene16366 PE=4 SV=1	ref|XP_015764663.1|	4.449999999999999e-180	PREDICTED: arylamine N-acetyltransferase, pineal gland isozyme NAT-3-like [Acropora digitifera]	GO:0005737; GO:0004060; GO:0008152	GO:0016407; GO:0008152	0	0	14058at6101	0	LOW QUALITY PROTEIN: arylamine N-acetyltransferase, pineal gland isozyme NAT-3-like	Apalm_gene.model.Segkk292_pilon.28	94.118	Apalm_v2_gene.model.Sc0a5M3_91_HRSCAF_167.542	no	GeneMark.hmm,Augustus	0.9697368421052631
evm.model.hic_scaffold_5.620	hic_scaffold_5	6945477	6949319	hypothetical protein AC249_AIPGENE22742				A7SS82	1.62e-116	Predicted protein OS=Nematostella vectensis GN=v1g247073 PE=4 SV=1	gb|KXJ11516.1|	1.36e-148	hypothetical protein AC249_AIPGENE22742 [Exaiptasia pallida]		0	0	0				Apalm_gene.model.Segkk1383_pilon.1	90.604	Apalm_v2_gene.model.Sc0a5M3_322_HRSCAF_543.299	no	GeneMark.hmm,Augustus	0.9697460831982712
evm.model.hic_scaffold_5.620	hic_scaffold_5	6945477	6949319	hypothetical protein AC249_AIPGENE22742				A7SS82	1.83e-113	Predicted protein OS=Nematostella vectensis GN=v1g247073 PE=4 SV=1	gb|KXJ11516.1|	1.15e-145	hypothetical protein AC249_AIPGENE22742 [Exaiptasia pallida]		0	0	0				Apalm_gene.model.Segkk433_pilon.17	99.811	Apalm_v2_gene.model.Sc0a5M3_297_HRSCAF_493.6	no	GeneMark.hmm,Augustus	0.9697460831982712
evm.model.hic_scaffold_11.154	hic_scaffold_11	1348942	1349273	hypothetical protein												0	0						Apalm_v2_gene.model.Sc0a5M3_389_HRSCAF_706.198	no	GeneMark.hmm,Augustus	0.9698795180722891
evm.model.hic_scaffold_1.336	hic_scaffold_1	3279438	3279743	hypothetical protein												0	0						Apalm_v2_gene.model.Sc0a5M3_1_HRSCAF_1.338	no	GeneMark.hmm	0.9698996655518395
evm.model.hic_scaffold_20.931	hic_scaffold_20	10178905	10180236	PREDICTED: uncharacterized protein F54H12.2-like	P34456	1.1799999999999999e-25	Uncharacterized protein F54H12.2 OS=Caenorhabditis elegans GN=F54H12.2 PE=4 SV=1	W4YPC4	5.29e-76	Uncharacterized protein OS=Strongylocentrotus purpuratus PE=4 SV=1	ref|XP_015767369.1|	2.25e-174	PREDICTED: uncharacterized protein F54H12.2-like [Acropora digitifera]	GO:0005971; GO:0004748; GO:0009263	GO:0005971; GO:0004748; GO:0009263	0	0	16825at6101	0	uncharacterized protein F54H12.2-like	Apalm_gene.model.Segkk727_pilon.66	100	Apalm_v2_gene.model.Sc0a5M3_79_HRSCAF_143.968	no	GeneMark.hmm,Augustus	0.9699474079639369
evm.model.hic_scaffold_20.1061	hic_scaffold_20	11252948	11253454	predicted protein				A7S6W5	1.56e-51	Predicted protein OS=Nematostella vectensis GN=v1g243277 PE=4 SV=1	gb|EDO40532.1|	2.42e-51	predicted protein		0	0	0				Apalm_gene.model.Segkk858_pilon.5	100	Apalm_v2_gene.model.Sc0a5M3_79_HRSCAF_143.1102	no	Augustus	0.9700598802395209
evm.model.hic_scaffold_20.622	hic_scaffold_20	7069517	7073738	Tail-anchored protein insertion receptor WRB	Q6DRM0	1.32e-23	Tail-anchored protein insertion receptor WRB OS=Danio rerio GN=wrb PE=2 SV=1	A0A2B4SJI3	3.44e-50	Tail-anchored protein insertion receptor WRB OS=Stylophora pistillata GN=WRB PE=4 SV=1	gb|PFX28738.1|	5.33e-50	tail-anchored protein insertion receptor WRB-like isoform X1 [Stylophora pistillata]	GO:0005783; GO:0005789; GO:0016021; GO:0007507; GO:0010996; GO:0060041; GO:0071816	GO:0016021; GO:0071816	K22384	K22384	10954at6101	0	Predicted protein	Apalm_gene.model.Segkk664_pilon.15	100	Apalm_v2_gene.model.Sc0a5M3_79_HRSCAF_143.642	no	GeneMark.hmm,HiQ,PASA,Augustus	0.9700844390832328
evm.model.hic_scaffold_4.190	hic_scaffold_4	2045746	2047686	Low-density lipoprotein receptor-related protein 6	O75581	6.4e-41	Low-density lipoprotein receptor-related protein 6 OS=Homo sapiens GN=LRP6 PE=1 SV=2	A0A2B4SPQ6	1.9e-62	Low-density lipoprotein receptor-related protein 4 OS=Stylophora pistillata GN=Lrp4 PE=4 SV=1	ref|XP_020602329.1|	2.38e-87	low-density lipoprotein receptor-related protein 4-like [Orbicella faveolata]	GO:0009986; GO:0031410; GO:0031901; GO:0005783; GO:0005576; GO:0016021; GO:0045121; GO:0043025; GO:0005886; GO:0043235; GO:0045202; GO:1990909; GO:1990851; GO:0034185; GO:1904928; GO:0071936; GO:0005109; GO:0042802; GO:0019210; GO:0005041; GO:0042803; GO:0005102; GO:0019534; GO:0042813; GO:0017147; GO:0090245; GO:1904886; GO:0060070; GO:0044335; GO:0044340; GO:0098609; GO:0071397; GO:0021587; GO:…	GO:0016021	0	0				Apalm_gene.model.Segkk2001_pilon.19	100	Apalm_v2_gene.model.Sc0a5M3_314_HRSCAF_527.133	no	GeneMark.hmm,Augustus	0.9700996677740864
evm.model.hic_scaffold_21.340	hic_scaffold_21	3626914	3638533	Cyclin-dependent kinase 20	A8WIP6	0	Cyclin-dependent kinase 20 OS=Danio rerio GN=cdk20 PE=2 SV=1	A7REX1	0	Predicted protein OS=Nematostella vectensis GN=v1g236269 PE=3 SV=1	ref|XP_015771625.1|	0	PREDICTED: cyclin-dependent kinase 20-like [Acropora digitifera]	GO:0005929; GO:0005737; GO:0005634; GO:0005524; GO:0019912; GO:0004693; GO:0007049; GO:0051301; GO:0060271; GO:0007275; GO:1904031	GO:0005737; GO:0005634; GO:0005524; GO:0019912; GO:0004693; GO:1904031	K08817	K08817	2869at6101	0	cyclin-dependent kinase 20-like	Apalm_gene.model.Segkk422_pilon.8	100	Apalm_v2_gene.model.Sc0a5M3_382_HRSCAF_692.481	no	GeneMark.hmm,HiQ,PASA,Augustus	0.9701005025125629
evm.model.hic_scaffold_2.602	hic_scaffold_2	6376593	6377228	Serine/threonine-protein kinase Nek4	Q60DG4	1.2300000000000002e-21	Serine/threonine-protein kinase Nek4 OS=Oryza sativa subsp. japonica GN=NEK4 PE=2 SV=1	A0A2B4S1U3	2.81e-54	Serine/threonine-protein kinase PDIK1L OS=Stylophora pistillata GN=Pdik1l PE=4 SV=1	ref|XP_015773545.1|	7.749999999999999e-126	PREDICTED: serine/threonine-protein kinase PDIK1L-like [Acropora digitifera]	GO:0055028; GO:0005524; GO:0004674; GO:0043622	GO:0005524; GO:0004672	0	0	14039at6101	0	serine/threonine-protein kinase PDIK1L-like	Apalm_gene.model.Segkk1045_pilon.6	100	Apalm_v2_gene.model.Sc0a5M3_123_HRSCAF_221.7	no	GeneMark.hmm,Augustus	0.970126
evm.model.hic_scaffold_17.382	hic_scaffold_17	4465217	4466370	PREDICTED: uncharacterized protein LOC107328927				A0A2B4S119	2.34e-44	Uncharacterized protein OS=Stylophora pistillata GN=AWC38_SpisGene13217 PE=4 SV=1	ref|XP_015749153.1|	2.1e-139	PREDICTED: uncharacterized protein LOC107328927 [Acropora digitifera]		0	0	0	3017at6101	0	uncharacterized protein LOC110055168	Apalm_gene.model.Segkk1394_pilon.4	92.437	Apalm_v2_gene.model.Sc0a5M3_331_HRSCAF_562.891	no	GeneMark.hmm,Augustus	0.970217
evm.model.hic_scaffold_20.1826	hic_scaffold_20	17992739	17993074	PREDICTED: uncharacterized protein LOC107356834				A0A2B4RKX9	7.99e-06	Uncharacterized protein OS=Stylophora pistillata GN=AWC38_SpisGene18554 PE=4 SV=1	ref|XP_015778944.1|	1.89e-69	PREDICTED: uncharacterized protein LOC107356834 [Acropora digitifera]		0	0	0				Apalm_gene.model.Segkk1392_pilon.4	100	Apalm_v2_gene.model.Sc0a5M3_124_HRSCAF_222.256	no	GeneMark.hmm,Augustus	0.9702380952380952
evm.model.hic_scaffold_4.1066	hic_scaffold_4	12289740	12290042	hypothetical protein AWC38_SpisGene1062				A0A2B4SVL2	3.24e-20	Uncharacterized protein OS=Stylophora pistillata GN=AWC38_SpisGene1062 PE=4 SV=1	gb|PFX33921.1|	5.03e-20	hypothetical protein AWC38_SpisGene1062 [Stylophora pistillata]		0	0	0				Apalm_gene.model.Segkk530_pilon.37	100	Apalm_v2_gene.model.Sc0a5M3_314_HRSCAF_527.1079	no	GeneMark.hmm,Augustus	0.9702970297029703
evm.model.hic_scaffold_31.328	hic_scaffold_31	2979939	2983368	THUMP domain-containing protein 3	Q2T9W2	1.6e-96	THUMP domain-containing protein 3 OS=Bos taurus GN=THUMPD3 PE=2 SV=1	A0A2B4RYL3	1.64e-157	THUMP domain-containing protein 3 OS=Stylophora pistillata GN=THUMPD3 PE=4 SV=1	ref|XP_015770814.1|	0	PREDICTED: THUMP domain-containing protein 3-like [Acropora digitifera]	GO:0003723; GO:0016423; GO:0030488	GO:0003723	0	0	5554at6101	0	THUMP domain-containing protein 3-like	Apalm_gene.model.Segkk285_pilon.1	100	Apalm_v2_gene.model.Sc0a5M3_431_HRSCAF_813.38	no	GeneMark.hmm,PASA,Augustus	0.9703051965905967
evm.model.hic_scaffold_1.1222	hic_scaffold_1	10421395	10433830	GTPase IMAP family member 4	Q9NUV9	7.48e-20	Q9NUV9|GIMA4_HUMAN GTPase IMAP family member 4 OS=Homo sapiens GN=GIMAP4 PE=1 SV=1	A0A2B4RTN5	9.59e-112	Uncharacterized protein OS=Stylophora pistillata GN=PP2A3 PE=4 SV=1	ref|XP_015749215.1|	0	PREDICTED: uncharacterized protein LOC107328988 [Acropora digitifera]	GO:0005829; GO:0005525	GO:0005525; GO:0008233; GO:0007267; GO:0007275	0	0	12559at6101	0	uncharacterized protein LOC107347823	Apalm_gene.model.Segkk164_pilon.9	100	Apalm_v2_gene.model.Sc0a5M3_272_HRSCAF_451.399	no	GeneMark.hmm,Augustus	0.9703056768558952
evm.model.hic_scaffold_1.1222	hic_scaffold_1	10421395	10433830	GTPase IMAP family member 4	Q9NUV9	7.59e-23	GTPase IMAP family member 4 OS=Homo sapiens GN=GIMAP4 PE=1 SV=1	A0A2B4RTM5	0	Uncharacterized protein OS=Stylophora pistillata GN=PP2A3 PE=4 SV=1	ref|XP_015757053.1|	0	PREDICTED: uncharacterized protein LOC107336494 [Acropora digitifera]	GO:0005829; GO:0005525	GO:0005525; GO:0008233; GO:0007267; GO:0007275	0	0	12559at6101	0	uncharacterized protein LOC107347823	Apalm_gene.model.Segkk1574_pilon.10	100	Apalm_v2_gene.model.Sc0a5M3_107_HRSCAF_194.9	no	GeneMark.hmm,PASA,Augustus	0.9703056768558952
evm.model.hic_scaffold_31.1009	hic_scaffold_31	8670242	8671096	G-protein coupled receptor 64				A0A2B4R8B8	8.38e-103	G-protein coupled receptor 64 OS=Stylophora pistillata GN=Gpr64 PE=4 SV=1	gb|KXJ26802.1|	7.81e-154	hypothetical protein AC249_AIPGENE26382 [Exaiptasia pallida]		0	0	0				Apalm_gene.model.Segkk1847_pilon.13	49.254	Apalm_v2_gene.model.Sc0a5M3_398_HRSCAF_736.270	no	GeneMark.hmm	0.9703264094955489
evm.model.hic_scaffold_11.1117	hic_scaffold_11	10721678	10726062	EGF-like repeat and discoidin I-like domain-containing protein 3	Q5R7K9	3.1000000000000004e-26	EGF-like repeat and discoidin I-like domain-containing protein 3 OS=Pongo abelii GN=EDIL3 PE=2 SV=1	A0A2B4RGH3	1.32e-43	G-protein coupled receptor GRL101 OS=Stylophora pistillata GN=AWC38_SpisGene20412 PE=4 SV=1	ref|XP_015779611.1|	0	PREDICTED: uncharacterized protein LOC107357486 [Acropora digitifera]	GO:0005576; GO:0005509; GO:0005178; GO:0007155; GO:0007275	GO:0016021; GO:0005524; GO:0004930; GO:0017154; GO:0005021; GO:0001525; GO:0007411	K21125	K21125				Apalm_gene.model.Segkk300_pilon.19	100	Apalm_v2_gene.model.Sc0a5M3_369_HRSCAF_655.316	no	GeneMark.hmm,PASA,Augustus	0.97044
evm.model.hic_scaffold_10.1311	hic_scaffold_10	14030014	14031267	Substance-K receptor	P79218	8.41e-41	Substance-K receptor OS=Oryctolagus cuniculus GN=TACR2 PE=2 SV=1	A7RF82	1.5599999999999998e-67	Predicted protein (Fragment) OS=Nematostella vectensis GN=v1g33886 PE=3 SV=1	ref|XP_015769864.1|	0	PREDICTED: substance-K receptor-like [Acropora digitifera]	GO:0016021; GO:0005886; GO:0061827; GO:0097225; GO:0004995; GO:1902093; GO:0070472	GO:0016021; GO:0005886; GO:0004995	0	0	6471at6101	0	substance-K receptor-like	Apalm_gene.model.Segkk579_pilon.6	100	Apalm_v2_gene.model.Sc0a5M3_281_HRSCAF_464.1102	no	GeneMark.hmm	0.9704433497536946
evm.model.hic_scaffold_10.2337	hic_scaffold_10	25291609	25295165	PREDICTED: multiple epidermal growth factor-like domains protein 11 isoform X2							ref|XP_015768641.1|	1.67e-16	PREDICTED: multiple epidermal growth factor-like domains protein 11 isoform X2 [Acropora digitifera]			0	0				Apalm_gene.model.Segkk1830_pilon.1	100	Apalm_v2_gene.model.Sc0a5M3_281_HRSCAF_464.57	no	GeneMark.hmm,Augustus	0.9704558244231851
evm.model.hic_scaffold_6.536	hic_scaffold_6	6723847	6730012	PREDICTED: uncharacterized protein LOC107336165			Sc0a5M3_192_HRSCAF_333	2654	2.14e-87	Uncharacterized protein OS=Lottia gigantea GN=LOTGIDRAFT_156957 PE=4 SV=1	ref|XP_015756717.1|	1.76e-130	PREDICTED: uncharacterized protein LOC107336165 [Acropora digitifera]		GO:0003676	0	0				Apalm_gene.model.Segkk502_pilon.20	99.496	Apalm_v2_gene.model.Sc0a5M3_361_HRSCAF_634.566	no	GeneMark.hmm,HiQ,Augustus	0.9704989885367499
evm.model.hic_scaffold_10.547	hic_scaffold_10	6313841	6330968	Chymotrypsinogen 2	P04813	1.25e-61	Chymotrypsinogen 2 OS=Canis lupus familiaris GN=CTRB1 PE=2 SV=1	A0A2B4STD3	0	Plasma kallikrein OS=Stylophora pistillata GN=Klkb1 PE=4 SV=1	ref|XP_015775278.1|	0	PREDICTED: coagulation factor VII-like isoform X3 [Acropora digitifera]	GO:0005615; GO:0004252; GO:0007586	GO:0004252	0	0	3094at6101	0	coadhesin-like isoform X1	Apalm_gene.model.Segkk1895_pilon.16	100	Apalm_v2_gene.model.Sc0a5M3_44_HRSCAF_77.574	no	GeneMark.hmm,HiQ,PASA,Augustus	0.9705042184282203
evm.model.hic_scaffold_4.1458	hic_scaffold_4	15905712	15908084	PREDICTED: UPF0746 protein DDB_G0281095-like				A0A2B4S4G6	1.17e-78	Uncharacterized protein OS=Stylophora pistillata GN=AWC38_SpisGene11499 PE=4 SV=1	ref|XP_015755617.1|	1.03e-125	PREDICTED: UPF0746 protein DDB_G0281095-like [Acropora digitifera]		0	0	0	17471at6101	0	UPF0746 protein DDB_G0281095-like	Apalm_gene.model.Segkk1285_pilon.15	100	Apalm_v2_gene.model.Sc0a5M3_427_HRSCAF_802.251	no	HiQ,Augustus	0.9705882352941176
evm.model.hic_scaffold_11.1044	hic_scaffold_11	9799445	9804385	hypothetical protein BRAFLDRAFT_128105				C3Z7Z4	0	Uncharacterized protein OS=Branchiostoma floridae GN=BRAFLDRAFT_128105 PE=4 SV=1	gb|EEN51308.1|	0	hypothetical protein BRAFLDRAFT_128105 [Branchiostoma floridae]		0	0	0	16514at6101	0	uncharacterized protein LOC110041885	Apalm_gene.model.Segkk2007_pilon.8	100	Apalm_v2_gene.model.Sc0a5M3_369_HRSCAF_655.387	no	GeneMark.hmm,HiQ,Augustus	0.9706832298136646
evm.model.hic_scaffold_15.1675	hic_scaffold_15	17528502	17528912	Dipeptidyl-peptidase 5				R9NY46	4.74e-12	Dipeptidyl-peptidase 5 OS=Pseudozyma hubeiensis (strain SY62) GN=PHSY_001159 PE=4 SV=1	ref|XP_015773620.1|	6.73e-64	PREDICTED: uncharacterized protein LOC107351826 [Acropora digitifera]		GO:0016021	0	0				Apalm_gene.model.Segkk1970_pilon.40	100	Apalm_v2_gene.model.Sc0a5M3_424_HRSCAF_798.965	no	GeneMark.hmm,Augustus	0.9707317073170731
evm.model.hic_scaffold_30.737	hic_scaffold_30	8009834	8010142	Retrovirus-related Pol polyprotein				A0A2B4RBY5	1.8e-36	Retrovirus-related Pol polyprotein OS=Stylophora pistillata GN=POL PE=4 SV=1	gb|PFX13898.1|	2.8e-36	Retrovirus-related Pol polyprotein [Stylophora pistillata]		0	0	0				Apalm_gene.model.Segkk1319_pilon.9	100	Apalm_v2_gene.model.Sc0a5M3_307_HRSCAF_512.181	Retrovirus-related Pol polyprotein	GeneMark.hmm,Augustus	0.970874
evm.model.hic_scaffold_20.726	hic_scaffold_20	8034555	8035599	Transmembrane protein 242	Q4V8S3	6.92e-13	Q4V8S3|TM242_DANRE Transmembrane protein 242 OS=Danio rerio GN=tmem242 PE=2 SV=2	A0A2B4SZ46	1.7700000000000002e-43	Transmembrane protein 242 OS=Stylophora pistillata GN=tmem242 PE=4 SV=1	ref|XP_015760026.1|	3.36e-64	PREDICTED: transmembrane protein 242-like [Acropora digitifera]	GO:0016021	GO:0016021	0	0	10569at6101	2.52e-40	transmembrane protein 242-like	Apalm_gene.model.Segkk40_pilon.19	100	Apalm_v2_gene.model.Sc0a5M3_79_HRSCAF_143.748	no	GeneMark.hmm,HiQ,Augustus	0.9709302325581395
evm.model.hic_scaffold_20.1052	hic_scaffold_20	11206098	11208697	hypothetical protein AWC38_SpisGene6700				A0A2B4SCZ6	1.45e-158	Uncharacterized protein OS=Stylophora pistillata GN=AWC38_SpisGene6700 PE=4 SV=1	gb|PFX28554.1|	2.24e-158	hypothetical protein AWC38_SpisGene6700 [Stylophora pistillata]		0	0	0	19199at6101	0	uncharacterized protein LOC111346173	Apalm_gene.model.Segkk858_pilon.14	100	Apalm_v2_gene.model.Sc0a5M3_79_HRSCAF_143.1093	no	GeneMark.hmm,Augustus	0.9709719504240052
evm.model.hic_scaffold_10.172	hic_scaffold_10	1882214	1885052	STAGA complex 65 subunit gamma				A0A2B4S056	3.37e-72	STAGA complex 65 subunit gamma OS=Stylophora pistillata GN=Supt7l PE=4 SV=1	ref|XP_015758530.1|	1.73e-96	PREDICTED: STAGA complex 65 subunit gamma-like [Acropora digitifera]		0	0	0	6490at6101	0	STAGA complex 65 subunit gamma-like	Apalm_gene.model.Segkk1765_pilon.21	100	Apalm_v2_gene.model.Sc0a5M3_44_HRSCAF_77.186	no	GeneMark.hmm,PASA,Augustus	0.9710703953712633
evm.model.hic_scaffold_5.1487	hic_scaffold_5	12729878	12734999	AP-4 complex subunit mu-1	Q29RY8	3.17e-56	AP-4 complex subunit mu-1 OS=Bos taurus GN=AP4M1 PE=2 SV=1	A0A2B4RF32	1.29e-120	AP-4 complex subunit mu (Fragment) OS=Stylophora pistillata GN=AP4M PE=4 SV=1	ref|XP_015759796.1|	3.65e-167	PREDICTED: AP-4 complex subunit mu-like [Acropora digitifera]	GO:0030124; GO:0030131; GO:0005829; GO:0005769; GO:0005802; GO:0019904; GO:0006895; GO:0090160; GO:0006886; GO:0008104; GO:1903361; GO:0006605; GO:0006622	GO:0030131; GO:0006886; GO:0016192	K12402	K12402	4019at6101	0	AP-4 complex subunit mu-like	Apalm_gene.model.Segkk1514_pilon.22	100	Apalm_v2_gene.model.Sc0a5M3_330_HRSCAF_560.450	no	GeneMark.hmm,PASA,Augustus	0.9710806697108066
evm.model.hic_scaffold_30.738	hic_scaffold_30	8016765	8020960	PREDICTED: uncharacterized protein LOC107356256				A0A2B4R4Q4	4.39e-142	Uncharacterized protein (Fragment) OS=Stylophora pistillata GN=AWC38_SpisGene24771 PE=4 SV=1	ref|XP_015778382.1|	0	PREDICTED: uncharacterized protein LOC107356256 [Acropora digitifera]		GO:0016021	0	0	14676at6101	0	uncharacterized protein LOC111319652	Apalm_gene.model.Segkk1319_pilon.10	100	Apalm_v2_gene.model.Sc0a5M3_307_HRSCAF_512.180	no	PASA,Augustus	0.971102
evm.model.hic_scaffold_4.945	hic_scaffold_4	11048696	11053360	hypothetical protein												0	0						Apalm_v2_gene.model.Sc0a5M3_314_HRSCAF_527.947	no	GeneMark.hmm,PASA,Augustus	0.9711280214861235
evm.model.hic_scaffold_6.702	hic_scaffold_6	7979925	7983939	uncharacterized protein LOC110240409	Q09575	1.05e-22	Uncharacterized protein K02A2.6 OS=Caenorhabditis elegans GN=K02A2.6 PE=4 SV=1	A0A2B4S1Q2	7.969999999999999e-150	Uncharacterized protein K02A2.6 OS=Stylophora pistillata GN=K02A2.6 PE=4 SV=1	ref|XP_020901881.1|	2.68e-151	uncharacterized protein LOC110240409 [Exaiptasia pallida]	GO:0003676; GO:0008270; GO:0015074	GO:0003676; GO:0015074	0	0				Apalm_gene.model.Segkk1420_pilon.1	98.711	Apalm_v2_gene.model.Sc0a5M3_13_HRSCAF_21.702	no	GeneMark.hmm,HiQ,Augustus	0.971218
evm.model.hic_scaffold_20.1600	hic_scaffold_20	15670914	15683552	Probable carboxypeptidase X1	Q9Z100	7.67e-10	Probable carboxypeptidase X1 OS=Mus musculus GN=Cpxm1 PE=2 SV=2	A0A2B4SPX5	8.04e-21	Neurogenic locus Notch protein OS=Stylophora pistillata GN=N PE=4 SV=1	ref|XP_015771032.1|	4.2e-70	PREDICTED: uncharacterized protein LOC107349394 isoform X3 [Acropora digitifera]	GO:0005615; GO:0016787; GO:0008270	GO:0016021; GO:0005509	0	0				Apalm_gene.model.Segkk987_pilon.4	100	Apalm_v2_gene.model.Sc0a5M3_124_HRSCAF_222.483	no	GeneMark.hmm,PASA	0.97125
evm.model.hic_scaffold_2.1183	hic_scaffold_2	12211172	12211621	Peroxidasin-like				A0A2B4RUT9	1.8500000000000002e-29	Peroxidasin-like OS=Stylophora pistillata GN=Pxdn PE=4 SV=1	gb|PFX20107.1|	2.87e-29	Peroxidasin-like [Stylophora pistillata]		0	0	0				Apalm_gene.model.Segkk236_pilon.2	88.148	Apalm_v2_gene.model.Sc0a5M3_430_HRSCAF_812.598	no	GeneMark.hmm	0.971253
evm.model.hic_scaffold_31.1761	hic_scaffold_31	14016421	14016993	uncharacterized protein LOC110045748				A0A2B4RLA7	5.5399999999999996e-67	Uncharacterized protein OS=Stylophora pistillata GN=AWC38_SpisGene17266 PE=4 SV=1	ref|XP_020607033.1|	2.9e-83	uncharacterized protein LOC110045748 [Orbicella faveolata]		GO:0016021	0	0	18558at6101	0	uncharacterized protein LOC110045748	Apalm_gene.model.Segkk1649_pilon.2	100	Apalm_v2_gene.model.Sc0a5M3_337_HRSCAF_586.505	no	GeneMark.hmm,HiQ,Augustus	0.9712606139777923
evm.model.hic_scaffold_5.566	hic_scaffold_5	6428482	6429615	D-inositol 3-phosphate glycosyltransferase	D5UJ42	4.16e-11	D-inositol 3-phosphate glycosyltransferase OS=Cellulomonas flavigena (strain ATCC 482 / DSM 20109 / NCIB 8073 / NRS 134) GN=mshA PE=3 SV=1	A0A2B4R589	1.9899999999999998e-128	D-inositol 3-phosphate glycosyltransferase OS=Stylophora pistillata GN=mshA PE=4 SV=1	ref|XP_015759244.1|	0	PREDICTED: uncharacterized protein LOC107338521 isoform X1 [Acropora digitifera]	GO:0008375; GO:0102710; GO:0046872; GO:0010125	GO:0016740	0	K17412	12857at6101	0	uncharacterized protein LOC107343727	Apalm_gene.model.Segkk2025_pilon.2	100	Apalm_v2_gene.model.Sc0a5M3_322_HRSCAF_543.359	no	GeneMark.hmm	0.9712793733681462
evm.model.hic_scaffold_20.1852	hic_scaffold_20	18282911	18284710	PREDICTED: dynamin-related protein DNM1-like isoform X1							ref|XP_015759216.1|	2.3e-68	PREDICTED: dynamin-related protein DNM1-like isoform X1 [Acropora digitifera]			0	0				Apalm_gene.model.Segkk614_pilon.21	97.661	Apalm_v2_gene.model.Sc0a5M3_124_HRSCAF_222.230	no	GeneMark.hmm,Augustus	0.9713114754098361
evm.model.hic_scaffold_1.594	hic_scaffold_1	6235822	6236205	Sphingomyelinase phosphodiesterase D				A0A2B4RX94	2.02e-26	Sphingomyelinase phosphodiesterase D OS=Stylophora pistillata GN=sgmD PE=4 SV=1	ref|XP_015763675.1|	1.33e-70	PREDICTED: uncharacterized protein LOC107342689 [Acropora digitifera]		0	0	0	13280at6101	0	Predicted protein	Apalm_gene.model.Segkk1261_pilon.19	100	Apalm_v2_gene.model.Sc0a5M3_1_HRSCAF_1.614	no	Augustus	0.9713541666666666
evm.model.hic_scaffold_5.542	hic_scaffold_5	6209524	6211524	PREDICTED: uncharacterized protein LOC107339807				A0A2B4RC84	0	Uncharacterized protein OS=Stylophora pistillata GN=AWC38_SpisGene19799 PE=4 SV=1	ref|XP_015760606.1|	0	PREDICTED: uncharacterized protein LOC107339807 [Acropora digitifera]		0	0	0	4528at6101	0	uncharacterized protein LOC107339807	Apalm_gene.model.Segkk493_pilon.33	100	Apalm_v2_gene.model.Sc0a5M3_322_HRSCAF_543.385	no	GeneMark.hmm,Augustus	0.9713945172824792
evm.model.hic_scaffold_11.520	hic_scaffold_11	5293513	5296457	hypothetical protein AWC38_SpisGene24599				A0A2B4R1S4	0	Uncharacterized protein OS=Stylophora pistillata GN=AWC38_SpisGene24599 PE=4 SV=1	gb|PFX11601.1|	0	hypothetical protein AWC38_SpisGene24599 [Stylophora pistillata]		GO:0003677; GO:0015074; GO:0006310	0	0				Apalm_gene.model.Segkk898_pilon.52	100	Apalm_v2_gene.model.Sc0a5M3_178_HRSCAF_314.95	no	Augustus	0.9714874613534867
evm.model.hic_scaffold_4.445	hic_scaffold_4	5413601	5414302	D-inositol 3-phosphate glycosyltransferase (Fragment)				A0A2B4R3A4	1.2e-66	D-inositol 3-phosphate glycosyltransferase (Fragment) OS=Stylophora pistillata GN=mshA PE=4 SV=1	ref|XP_015764796.1|	1.88e-159	PREDICTED: uncharacterized protein LOC107343727 [Acropora digitifera]		GO:0016740	0	0	12857at6101	0	uncharacterized protein LOC107343727	Apalm_gene.model.Segkk838_pilon.4	100	Apalm_v2_gene.model.Sc0a5M3_314_HRSCAF_527.414	no	HiQ,Augustus	0.9715099715099715
evm.model.hic_scaffold_35.1114	hic_scaffold_35	10007685	10008107	RNA-directed DNA polymerase from mobile element jockey				A0A2B4R7V5	7.46e-19	RNA-directed DNA polymerase from mobile element jockey OS=Stylophora pistillata GN=pol PE=4 SV=1	ref|XP_015754164.1|	6.4e-21	PREDICTED: uncharacterized protein LOC107333807 [Acropora digitifera]		GO:0003964	0	0				Apalm_gene.model.Segkk1336_pilon.14	100	Apalm_v2_gene.model.Sc0a5M3_401_HRSCAF_746.347	RNA-directed DNA polymerase from mobile element jockey	Augustus	0.9716312056737588
evm.model.hic_scaffold_35.1114	hic_scaffold_35	10007685	10008107	RNA-directed DNA polymerase from mobile element jockey				A0A2B4R7V5	7.46e-19	RNA-directed DNA polymerase from mobile element jockey OS=Stylophora pistillata GN=pol PE=4 SV=1	ref|XP_015754164.1|	6.4e-21	PREDICTED: uncharacterized protein LOC107333807 [Acropora digitifera]		GO:0003964	0	0				Apalm_gene.model.Segkk1336_pilon.14	100	Apalm_v2_gene.model.Sc0a5M3_401_HRSCAF_746.362	RNA-directed DNA polymerase from mobile element jockey	Augustus	0.9716312056737588
evm.model.hic_scaffold_4.1234	hic_scaffold_4	14069381	14070652	E3 ubiquitin-protein ligase DZIP3				A0A2B4SFM7	2.36e-141	E3 ubiquitin-protein ligase DZIP3 OS=Stylophora pistillata GN=DZIP3 PE=4 SV=1	ref|XP_015765380.1|	0	PREDICTED: uncharacterized protein LOC107344244 [Acropora digitifera]		GO:0016874; GO:0003723; GO:0061630; GO:0000209	0	0	14426at6101	0	uncharacterized protein LOC107330630	Apalm_gene.model.Segkk346_pilon.33	100	Apalm_v2_gene.model.Sc0a5M3_173_HRSCAF_306.41	no	Augustus	0.9716312056737588
evm.model.hic_scaffold_17.946	hic_scaffold_17	9501815	9502579	hypothetical protein AWC38_SpisGene23168				A0A2B4R8I7	4.66e-72	Uncharacterized protein OS=Stylophora pistillata GN=AWC38_SpisGene23168 PE=4 SV=1	gb|PFX12810.1|	7.22e-72	hypothetical protein AWC38_SpisGene23168 [Stylophora pistillata]		0	0	0				Apalm_gene.model.Segkk1858_pilon.48	100	Apalm_v2_gene.model.Sc0a5M3_331_HRSCAF_562.285	no	GeneMark.hmm,HiQ,Augustus	0.9716652136006975
evm.model.hic_scaffold_5.316	hic_scaffold_5	3865657	3878428	Malignant fibrous histiocytoma-amplified sequence 1 homolog	A4IIK1	1.87e-54	Malignant fibrous histiocytoma-amplified sequence 1 homolog OS=Xenopus tropicalis GN=mfhas1 PE=2 SV=1	A0A2B4S1G4	0	Malignant fibrous histiocytoma-amplified sequence 1 OS=Stylophora pistillata GN=MFHAS1 PE=4 SV=1	ref|XP_015775252.1|	0	PREDICTED: malignant fibrous histiocytoma-amplified sequence 1 homolog, partial [Acropora digitifera]	GO:0007165	GO:0007165	0	0	4391at6101	0	malignant fibrous histiocytoma-amplified sequence 1 homolog	Apalm_gene.model.Segkk419_pilon.6	97.097	Apalm_v2_gene.model.Sc0a5M3_322_HRSCAF_543.618	no	GeneMark.hmm,PASA,Augustus	0.9716981132075472
evm.model.hic_scaffold_6.174	hic_scaffold_6	2252818	2254962	PREDICTED: uncharacterized protein LOC107332067 isoform X2				A0A2B4RCP2	0	Uncharacterized protein OS=Stylophora pistillata GN=AWC38_SpisGene21856 PE=4 SV=1	ref|XP_015752292.1|	0	PREDICTED: uncharacterized protein LOC107332067 isoform X2 [Acropora digitifera]		GO:0043531; GO:0007165	0	0	2529at6101	0	uncharacterized protein LOC110059822	Apalm_gene.model.Segkk920_pilon.33	100	Apalm_v2_gene.model.Sc0a5M3_361_HRSCAF_634.188	no	Augustus	0.9717223650385605
evm.model.hic_scaffold_1.767	hic_scaffold_1	7232667	7233020	hypothetical protein												0	0						Apalm_v2_gene.model.Sc0a5M3_9_HRSCAF_12.135	no	GeneMark.hmm	0.9717514124293786
evm.model.hic_scaffold_35.883	hic_scaffold_35	8521407	8522008	PREDICTED: protein bfr2-like				A0A2B4RBM9	5.12e-07	Uncharacterized protein OS=Stylophora pistillata GN=AWC38_SpisGene20735 PE=4 SV=1	ref|XP_015780410.1|	1.94e-82	PREDICTED: protein bfr2-like [Acropora digitifera]		0	0	0	11165at6101	0	uncharacterized protein LOC110249118	Apalm_gene.model.Segkk1362_pilon.102	100	Apalm_v2_gene.model.Sc0a5M3_401_HRSCAF_746.596	no	GeneMark.hmm,Augustus	0.9717607973421927
evm.model.hic_scaffold_31.1523	hic_scaffold_31	11683762	11692086	Polycystic kidney disease protein 1-like 2	Q7TN88	1.93e-40	Polycystic kidney disease protein 1-like 2 OS=Mus musculus GN=Pkd1l2 PE=2 SV=1	A0A2B4RPE8	0	Polycystin-1 OS=Stylophora pistillata GN=PKD1 PE=4 SV=1	ref|XP_015757158.1|	0	PREDICTED: location of vulva defective 1-like [Acropora digitifera]	GO:0016021; GO:0016020; GO:0005262; GO:0005509; GO:0030246; GO:0001965; GO:0050982	0	0	0	11355at6101	0	uncharacterized protein LOC111347198	Apalm_gene.model.Segkk1850_pilon.22	87.797	Apalm_v2_gene.model.Sc0a5M3_337_HRSCAF_586.751	no	GeneMark.hmm,Augustus	0.9718206321979906
evm.model.hic_scaffold_31.1116	hic_scaffold_31	9274939	9276942	hypothetical protein AC249_AIPGENE6442							gb|KXJ26075.1|	0	hypothetical protein AC249_AIPGENE6442 [Exaiptasia pallida]			0	0				Apalm_gene.model.Segkk458_pilon.22	100	Apalm_v2_gene.model.Sc0a5M3_398_HRSCAF_736.149	no	Augustus	0.971956
evm.model.hic_scaffold_10.991	hic_scaffold_10	10997252	10997893	hypothetical protein												0	0				Apalm_gene.model.Segkk1928_pilon.33	100	Apalm_v2_gene.model.Sc0a5M3_20_HRSCAF_34.232	no	GeneMark.hmm,Augustus	0.9719626168224299
evm.model.hic_scaffold_5.1584	hic_scaffold_5	13916429	13916749	Tetratricopeptide repeat protein 28	Q80XJ3	7.77e-07	Tetratricopeptide repeat protein 28 OS=Mus musculus GN=Ttc28 PE=1 SV=3	A0A2B4R8B9	2.28e-38	Tetratricopeptide repeat protein 28 OS=Stylophora pistillata GN=TTC28 PE=4 SV=1	ref|XP_015756925.1|	7.63e-58	PREDICTED: tetratricopeptide repeat protein 28-like isoform X3 [Acropora digitifera]	GO:0005813; GO:0005737; GO:0030496; GO:0072686; GO:1990023; GO:0097431; GO:0019900; GO:0007049; GO:0051301; GO:0007346	0	0	0				Apalm_gene.model.Segkk1270_pilon.1	100	Apalm_v2_gene.model.Sc0a5M3_330_HRSCAF_560.351	no	Augustus	0.9719626168224299
evm.model.hic_scaffold_21.532	hic_scaffold_21	5807161	5812656	PREDICTED: uncharacterized protein LOC107343785				A7RT39	0	Predicted protein OS=Nematostella vectensis GN=v1g240479 PE=4 SV=1	ref|XP_015764867.1|	0	PREDICTED: uncharacterized protein LOC107343785 [Acropora digitifera]		0	0	0	2086at6101	0	uncharacterized protein LOC107330001	Apalm_gene.model.Segkk836_pilon.35	96.995	Apalm_v2_gene.model.Sc0a5M3_382_HRSCAF_692.263	no	GeneMark.hmm,PASA,Augustus	0.972018
evm.model.hic_scaffold_2.1825	hic_scaffold_2	18844896	18845678	Histamine N-methyltransferase	Q01984	7.57e-18	Q01984|HNMT_RAT Histamine N-methyltransferase OS=Rattus norvegicus GN=Hnmt PE=1 SV=3	A0A2B4SVA9	2.81e-81	Histamine N-methyltransferase OS=Stylophora pistillata GN=hnmt PE=4 SV=1	ref|XP_015764998.1|	0	PREDICTED: histamine N-methyltransferase-like [Acropora digitifera]	GO:0005737; GO:0005829; GO:0070062; GO:0043005; GO:0046539; GO:0008170; GO:0098603; GO:0007420; GO:0001695; GO:0006972; GO:0032259; GO:1903955; GO:0014075; GO:0042220; GO:0051384; GO:0035902; GO:0070555; GO:0002347	GO:0008168	K00546	K00546	15669at6101	0	histamine N-methyltransferase-like	Apalm_gene.model.Segkk173_pilon.102	100	Apalm_v2_gene.model.Sc0a5M3_191_HRSCAF_332.139	no	HiQ,Augustus	0.9720575783234547
evm.model.hic_scaffold_35.977	hic_scaffold_35	8963325	8963897	PREDICTED: uncharacterized protein LOC107354606				A0A2B4RQZ3	5.160000000000001e-27	Uncharacterized protein OS=Stylophora pistillata GN=AWC38_SpisGene16382 PE=4 SV=1	ref|XP_015776580.1|	2.87e-29	PREDICTED: uncharacterized protein LOC107354606 [Acropora digitifera]		GO:0008270	0	0				Apalm_gene.model.Segkk232_pilon.24	100	Apalm_v2_gene.model.Sc0a5M3_401_HRSCAF_746.502	no	Augustus	0.9720767888307156
evm.model.hic_scaffold_31.1117	hic_scaffold_31	9277988	9278560	PREDICTED: LOW QUALITY PROTEIN: uncharacterized protein LOC107342636				A7RT56	5.17e-48	Predicted protein OS=Nematostella vectensis GN=v1g201760 PE=4 SV=1	ref|XP_015763623.1|	1.7499999999999999e-113	PREDICTED: LOW QUALITY PROTEIN: uncharacterized protein LOC107342636 [Acropora digitifera]		GO:0000783; GO:0003691; GO:0031627	0	0				Apalm_gene.model.Segkk458_pilon.23	100	Apalm_v2_gene.model.Sc0a5M3_398_HRSCAF_736.148	no	GeneMark.hmm,Augustus	0.9720767888307156
evm.model.hic_scaffold_21.1348	hic_scaffold_21	13238686	13240030	Archaemetzincin-2	Q400C8	6.740000000000001e-22	Archaemetzincin-2 OS=Mus musculus GN=Amz2 PE=2 SV=1	A0A2B4S7P8	3.27e-87	Archaemetzincin-2 OS=Stylophora pistillata GN=Amz2 PE=4 SV=1	ref|XP_015776307.1|	1.46e-139	PREDICTED: archaemetzincin-2-like [Acropora digitifera]	GO:0008237; GO:0008233; GO:0008270; GO:0006508	GO:0008270	0	0	6458at6101	0	archaemetzincin-2-like	Apalm_gene.model.Segkk1804_pilon.2	100	Apalm_v2_gene.model.Sc0a5M3_84_HRSCAF_150.136	no	GeneMark.hmm,HiQ,Augustus	0.9721254355400697
evm.model.hic_scaffold_1.434	hic_scaffold_1	4383900	4389980	Adhesion G protein-coupled receptor L3	Q9HAR2	2.96e-09	Adhesion G protein-coupled receptor L3 OS=Homo sapiens GN=ADGRL3 PE=1 SV=2	A0A2B4SNW3	3.3100000000000003e-21	Latrophilin-2 OS=Stylophora pistillata GN=Lphn2 PE=4 SV=1	ref|XP_015747940.1|	1.09e-46	PREDICTED: adhesion G protein-coupled receptor L3-like [Acropora digitifera]	GO:0030424; GO:0005911; GO:0016021; GO:0005887; GO:0005509; GO:0030246; GO:0004930; GO:0007166; GO:0098742; GO:0007186; GO:0031987; GO:0001764; GO:0051965; GO:0042220; GO:0007416	GO:0016021; GO:0005509; GO:0004930	0	0				Apalm_gene.model.Segkk907_pilon.43	99.32	Apalm_v2_gene.model.Sc0a5M3_1_HRSCAF_1.436	no	GeneMark.hmm,PASA,Augustus	0.9721282102329285
evm.model.hic_scaffold_6.484	hic_scaffold_6	6157381	6166549	Sushi, von Willebrand factor type A, EGF and pentraxin domain-containing protein 1	A2AVA0	1.89e-08	hic_scaffold_11	12524768	2.0399999999999998e-69	Low-density lipoprotein receptor-related protein 6 OS=Stylophora pistillata GN=Lrp6 PE=4 SV=1	ref|XP_015780263.1|	0	PREDICTED: low-density lipoprotein receptor-related protein 4-like isoform X1 [Acropora digitifera]	GO:0005737; GO:0005576; GO:0005615; GO:0016020; GO:0005509; GO:0003682; GO:0007155	GO:0016021	0	0				Apalm_gene.model.Segkk1295_pilon.10	100	Apalm_v2_gene.model.Sc0a5M3_361_HRSCAF_634.511	no	GeneMark.hmm,PASA,Augustus	0.9721739130434782
evm.model.hic_scaffold_30.72	hic_scaffold_30	757698	760645	Putative ankyrin repeat protein RBE_0921	Q1RI12	4.56e-08	Putative ankyrin repeat protein RBE_0921 OS=Rickettsia bellii (strain RML369-C) GN=RBE_0921 PE=4 SV=1	A0A2B4SAM0	5.96e-177	Putative ankyrin repeat protein OS=Stylophora pistillata GN=AWC38_SpisGene9738 PE=4 SV=1	ref|XP_015754974.1|	0	PREDICTED: uncharacterized protein LOC107334550 [Acropora digitifera]	0	0	0	0	5194at6101	0	uncharacterized protein LOC107334550	Apalm_gene.model.Segkk335_pilon.39	100	Apalm_v2_gene.model.Sc0a5M3_326_HRSCAF_554.4	no	GeneMark.hmm,PASA,Augustus	0.9721745104774991
evm.model.hic_scaffold_30.72	hic_scaffold_30	757698	760645	Putative ankyrin repeat protein RF_0381	Q4UMH6	2.59e-12	Putative ankyrin repeat protein RF_0381 OS=Rickettsia felis (strain ATCC VR-1525 / URRWXCal2) GN=RF_0381 PE=4 SV=1	A0A2B4SAM0	1.81e-45	Putative ankyrin repeat protein OS=Stylophora pistillata GN=AWC38_SpisGene9738 PE=4 SV=1	ref|XP_015747990.1|	1.74e-54	PREDICTED: putative ankyrin repeat protein RBE_0997 [Acropora digitifera]	GO:0015969	0	0	0				Apalm_gene.model.Segkk1223_pilon.40	100	Apalm_v2_gene.model.Sc0a5M3_307_HRSCAF_512.866	no	GeneMark.hmm,HiQ,PASA,Augustus	0.9721745104774991
evm.model.hic_scaffold_10.1896	hic_scaffold_10	20457620	20458015	uncharacterized protein LOC111324688							ref|XP_022784033.1|	4.41e-13	uncharacterized protein LOC111324688 [Stylophora pistillata]			0	0				Apalm_gene.model.Segkk1967_pilon.32	100	Apalm_v2_gene.model.Sc0a5M3_281_HRSCAF_464.502	no	GeneMark.hmm	0.9722222222222222
evm.model.hic_scaffold_5.1263	hic_scaffold_5	10561831	10562349	hypothetical protein POSPLADRAFT_1161373, partial				A0A1X6MIN5	7.09e-17	Uncharacterized protein (Fragment) OS=Postia placenta MAD-698-R-SB12 GN=POSPLADRAFT_1161373 PE=4 SV=1	gb|OSX56032.1|	1.1e-16	hypothetical protein POSPLADRAFT_1161373, partial [Postia placenta MAD-698-R-SB12]		0	0	0						Apalm_v2_gene.model.Sc0a5M3_24_HRSCAF_39.211	no	GeneMark.hmm	0.9722222222222222
evm.model.hic_scaffold_10.1478	hic_scaffold_10	15800917	15801420	hypothetical protein												0	0						Apalm_v2_gene.model.Sc0a5M3_281_HRSCAF_464.927	no	GeneMark.hmm	0.9722222222222222
evm.model.hic_scaffold_4.1274	hic_scaffold_4	14399173	14408120	Gag-pol fusion polyprotein (Fragment)				A0A146T565	6.74e-25	Gag-pol fusion polyprotein (Fragment) OS=Fundulus heteroclitus PE=4 SV=1	ref|XP_020610089.1|	4.53e-32	uncharacterized protein LOC110048657 [Orbicella faveolata]		GO:0016021	0	0				Apalm_gene.model.Segkk1813_pilon.9	100	Apalm_v2_gene.model.Sc0a5M3_439_HRSCAF_825.7	Gag-pol fusion polyprotein (Fragment)	Augustus	0.9722222222222222
evm.model.hic_scaffold_15.1087	hic_scaffold_15	10940657	10942908	BDNF/NT-3 growth factors receptor	P15209	1.02e-11	P15209|NTRK2_MOUSE BDNF/NT-3 growth factors receptor OS=Mus musculus GN=Ntrk2 PE=1 SV=1	A0A2B4RXQ8	7.050000000000001e-110	Putative serine/threonine-protein kinase OS=Stylophora pistillata GN=AWC38_SpisGene14499 PE=4 SV=1	ref|XP_020604599.1|	3.7699999999999996e-128	probable serine/threonine-protein kinase roco4 isoform X1 [Orbicella faveolata]	GO:0005829; GO:0005769; GO:0031901; GO:0005768; GO:0005887; GO:0005622; GO:0005886; GO:0014069; GO:0045211; GO:0043235; GO:0043195; GO:0005524; GO:0048403; GO:0060175; GO:0043121; GO:0042803; GO:0031547; GO:0035584; GO:0071230; GO:0021954; GO:0021987; GO:0007623; GO:0007631; GO:0014047; GO:0007612; GO:0060291; GO:0042490; GO:2000811; GO:0043524; GO:0007528; GO:0030182; GO:0001764; GO:0048709; GO:…	GO:0005524; GO:0004672	0	0	12310at6101	0	uncharacterized protein LOC111336148	Apalm_gene.model.Segkk85_pilon.43	93.027	Apalm_v2_gene.model.Sc0a5M3_424_HRSCAF_798.362	no	GeneMark.hmm,PASA,Augustus	0.9722222222222222
evm.model.hic_scaffold_10.777	hic_scaffold_10	9169500	9172320	Tetratricopeptide repeat protein 28	Q96AY4	7.58e-176	Tetratricopeptide repeat protein 28 OS=Homo sapiens GN=TTC28 PE=1 SV=4	A0A2B4RH71	0	Tetratricopeptide repeat protein 28 OS=Stylophora pistillata GN=TTC28 PE=4 SV=1	ref|XP_020616666.1|	0	tetratricopeptide repeat protein 28-like [Orbicella faveolata]	GO:0005737; GO:0005815; GO:0030496; GO:0000922; GO:0019900; GO:0007049; GO:0051301; GO:0007346	0	0	0	11391at6101	0	tetratricopeptide repeat protein 28-like	Apalm_gene.model.Segkk738_pilon.5	95.691	Apalm_v2_gene.model.Sc0a5M3_44_HRSCAF_77.817	no	GeneMark.hmm,Augustus	0.9723065250379362
evm.model.hic_scaffold_5.587	hic_scaffold_5	6594256	6599735	PREDICTED: nuclease-like isoform X2							ref|XP_015755802.1|	8.36e-32	PREDICTED: nuclease-like isoform X2 [Acropora digitifera]			0	0				Apalm_gene.model.Segkk1160_pilon.4	100	Apalm_v2_gene.model.Sc0a5M3_322_HRSCAF_543.336	no	Augustus	0.9723274104281969
evm.model.hic_scaffold_20.270	hic_scaffold_20	3112772	3114073	M-phase phosphoprotein 8				A0A2B4SZU3	2.16e-13	M-phase phosphoprotein 8 OS=Stylophora pistillata GN=MPHOSPH8 PE=4 SV=1	ref|XP_015764995.1|	6.12e-111	PREDICTED: M-phase phosphoprotein 8-like [Acropora digitifera]		GO:0005634; GO:0003677	0	0				Apalm_gene.model.Segkk580_pilon.51	100	Apalm_v2_gene.model.Sc0a5M3_79_HRSCAF_143.282	no	GeneMark.hmm,Augustus	0.9723502304147466
evm.model.hic_scaffold_35.95	hic_scaffold_35	835686	847308	PREDICTED: uncharacterized protein LOC107343929 isoform X1				A0A2B4S3M4	1.2600000000000001e-27	Uncharacterized protein OS=Stylophora pistillata GN=AWC38_SpisGene10923 PE=4 SV=1	ref|XP_015765011.1|	2.8299999999999998e-68	PREDICTED: uncharacterized protein LOC107343929 isoform X1 [Acropora digitifera]		0	0	0	14089at6101	0	uncharacterized protein LOC110067020	Apalm_gene.model.Segkk1778_pilon.2	89.974	Apalm_v2_gene.model.Sc0a5M3_327_HRSCAF_556.18	no	GeneMark.hmm,PASA,Augustus	0.9723926380368099
evm.model.hic_scaffold_1.442	hic_scaffold_1	4521204	4521734	Tctex1 domain-containing protein 1-B (Fragment)	A2VDD2	2.48e-25	Tctex1 domain-containing protein 1-B (Fragment) OS=Xenopus laevis GN=tctex1d1-b PE=2 SV=1	A0A2B4SU89	1.02e-79	Tctex1 domain-containing protein 1 OS=Stylophora pistillata GN=tctex1d1 PE=4 SV=1	ref|XP_015775331.1|	3.21e-128	PREDICTED: tctex1 domain-containing protein 1-B-like [Acropora digitifera]	0	0	0	0	9116at6101	0	tctex1 domain-containing protein 1-B-like	Apalm_gene.model.Segkk907_pilon.34	100	Apalm_v2_gene.model.Sc0a5M3_1_HRSCAF_1.444	no	GeneMark.hmm,Augustus	0.9724349157733537
evm.model.hic_scaffold_10.639	hic_scaffold_10	7351639	7357583	Biorientation of chromosomes in cell division protein 1-like 1	E9Q6J5	1.2299999999999998e-23	Biorientation of chromosomes in cell division protein 1-like 1 OS=Mus musculus GN=Bod1l PE=1 SV=1	A0A2B4RJF0	1.39e-98	Biorientation of chromosomes in cell division protein 1 OS=Stylophora pistillata GN=Bod1 PE=4 SV=1	ref|XP_015757996.1|	0	PREDICTED: uncharacterized protein LOC107337375 [Acropora digitifera]	GO:0005694; GO:0005654; GO:0003677; GO:0006974; GO:0006281; GO:0031297	GO:0051301	0	0	10458at6101	0	uncharacterized protein LOC107337375	Apalm_gene.model.Segkk551_pilon.7	100	Apalm_v2_gene.model.Sc0a5M3_44_HRSCAF_77.671	no	GeneMark.hmm,PASA,Augustus	0.97244
evm.model.hic_scaffold_17.1312	hic_scaffold_17	12115926	12116288	THAP domain-containing protein 10	Q9P2Z0	2.06e-15	Q9P2Z0|THA10_HUMAN THAP domain-containing protein 10 OS=Homo sapiens GN=THAP10 PE=1 SV=1	A0A1X7V7Y2	6.17e-25	Uncharacterized protein OS=Amphimedon queenslandica PE=4 SV=1	ref|XP_011403049.1|	3.38e-24	PREDICTED: THAP domain-containing protein 6-like [Amphimedon queenslandica]	GO:0003677; GO:0046872	GO:0003677	0	0				Apalm_gene.model.Segkk112_pilon.34	100	Apalm_v2_gene.model.Sc0a5M3_61_HRSCAF_106.153	no	GeneMark.hmm	0.9724517906336089
evm.model.hic_scaffold_1.1223	hic_scaffold_1	10433891	10434499	Desert hedgehog protein A	Q91610	4.48e-16	Q91610|DHHA_XENLA Desert hedgehog protein A OS=Xenopus laevis GN=dhh-a PE=2 SV=1	A0A2B4RZJ4	7.53e-69	Tiggy-winkle hedgehog protein OS=Stylophora pistillata GN=shhb PE=4 SV=1	ref|XP_015749215.1|	1.75e-121	PREDICTED: uncharacterized protein LOC107328988 [Acropora digitifera]	GO:0005615; GO:0005886; GO:0046872; GO:0008233; GO:0007267; GO:0016539; GO:0007275	GO:0005525; GO:0008233; GO:0007267; GO:0007275	0	0				Apalm_gene.model.Segkk164_pilon.10	100	Apalm_v2_gene.model.Sc0a5M3_272_HRSCAF_451.398	no	GeneMark.hmm,Augustus	0.9724517906336089
evm.model.hic_scaffold_35.1113	hic_scaffold_35	10003480	10007555	PREDICTED: uncharacterized protein LOC107335110				A0A2B4S8I3	9.100000000000001e-161	Uncharacterized protein OS=Stylophora pistillata GN=AWC38_SpisGene10492 PE=4 SV=1	ref|XP_015755565.1|	0	PREDICTED: uncharacterized protein LOC107335110 [Acropora digitifera]		GO:0003676; GO:0008270	0	0	11479at6101	0	uncharacterized protein LOC107348350	Apalm_gene.model.Segkk1336_pilon.15	94.661	Apalm_v2_gene.model.Sc0a5M3_401_HRSCAF_746.348	Gag-pol fusion polyprotein (Fragment)	Augustus	0.9724883321051339
evm.model.hic_scaffold_35.1113	hic_scaffold_35	10003480	10007555	PREDICTED: uncharacterized protein LOC107335110				A0A2B4S8I3	9.100000000000001e-161	Uncharacterized protein OS=Stylophora pistillata GN=AWC38_SpisGene10492 PE=4 SV=1	ref|XP_015755565.1|	0	PREDICTED: uncharacterized protein LOC107335110 [Acropora digitifera]		GO:0003676; GO:0008270	0	0				Apalm_gene.model.Segkk1336_pilon.15	94.661	Apalm_v2_gene.model.Sc0a5M3_401_HRSCAF_746.363	no	Augustus	0.9724883321051339
evm.model.hic_scaffold_17.1584	hic_scaffold_17	13894859	13900110	ZP domain-containing protein	G8HTB6	7.04e-36	ZP domain-containing protein OS=Acropora millepora PE=1 SV=1	G8HT92	2.9300000000000003e-156	Uncharacterized protein OS=Acropora millepora PE=2 SV=1	ref|XP_020611516.1|	2.3400000000000003e-177	oncoprotein-induced transcript 3 protein-like isoform X1 [Orbicella faveolata]	GO:0016021	GO:0016021; GO:0005509	0	0	4261at6101	0	uromodulin-like isoform X1	Apalm_gene.model.Segkk1835_pilon.9	94.618	Apalm_v2_gene.model.Sc0a5M3_375_HRSCAF_671.60	no	GeneMark.hmm,Augustus	0.9725
evm.model.hic_scaffold_11.1046	hic_scaffold_11	9809474	9812276	F-box only protein 43	Q8AXF4	3.7e-06	F-box only protein 43 OS=Xenopus laevis GN=fbxo43 PE=1 SV=1	A0A2B4RKM8	6.73e-52	F-box only protein 43 OS=Stylophora pistillata GN=fbxo43 PE=4 SV=1	ref|XP_015772655.1|	0	PREDICTED: F-box only protein 43-like [Acropora digitifera]	GO:0046872; GO:0051321; GO:0016567	0	0	K10318	10156at6101	0	F-box only protein 43-like	Apalm_gene.model.Segkk2007_pilon.10	100	Apalm_v2_gene.model.Sc0a5M3_369_HRSCAF_655.385	no	GeneMark.hmm,PASA,Augustus	0.972636
evm.model.hic_scaffold_1.675	hic_scaffold_1	6693428	6695460	Fibrinogen-like protein A	P19477	8.950000000000001e-43	Fibrinogen-like protein A OS=Parastichopus parvimensis PE=2 SV=1	A0A2B4RPK6	1.26e-112	Ficolin-1 OS=Stylophora pistillata GN=FCN1 PE=4 SV=1	ref|XP_015768037.1|	0	PREDICTED: ficolin-2-like isoform X1 [Acropora digitifera]	0	0	0	0	13333at6101	0	ficolin-2-like	Apalm_gene.model.Segkk1404_pilon.27	100	Apalm_v2_gene.model.Sc0a5M3_1_HRSCAF_1.695	no	GeneMark.hmm,Augustus	0.9726507713884993
evm.model.hic_scaffold_15.545	hic_scaffold_15	5825601	5826515	Arylamine N-acetyltransferase, pineal gland isozyme NAT-10	P13913	4.76e-33	Arylamine N-acetyltransferase, pineal gland isozyme NAT-10 OS=Gallus gallus PE=2 SV=1	A0A2B4RSB5	3.95e-114	Arylamine N-acetyltransferase, pineal gland isozyme NAT-3 OS=Stylophora pistillata GN=AWC38_SpisGene16366 PE=4 SV=1	ref|XP_015764647.1|	0	PREDICTED: arylamine N-acetyltransferase, pineal gland isozyme NAT-10-like [Acropora digitifera]	GO:0004060; GO:0008152	GO:0016407; GO:0008152	0	0	14058at6101	0	LOW QUALITY PROTEIN: arylamine N-acetyltransferase, pineal gland isozyme NAT-3-like	Apalm_gene.model.Segkk292_pilon.24	100	Apalm_v2_gene.model.Sc0a5M3_91_HRSCAF_167.546	no	HiQ,Augustus	0.9726775956284153
evm.model.hic_scaffold_31.873	hic_scaffold_31	7999605	8001194	hypothetical protein												0	0				Apalm_gene.model.Segkk2000_pilon.18	100	Apalm_v2_gene.model.Sc0a5M3_398_HRSCAF_736.409	no	GeneMark.hmm,Augustus	0.9727047146401985
evm.model.hic_scaffold_4.1179	hic_scaffold_4	13462757	13463086	Polyprotein P3				A0A2B4R9P0	5.5e-09	Polyprotein P3 OS=Stylophora pistillata GN=2 PE=4 SV=1	ref|XP_020902180.1|	6.4e-18	uncharacterized protein LOC110240703 [Exaiptasia pallida]		0	0	0				Apalm_gene.model.Segkk1503_pilon.36	100	Apalm_v2_gene.model.Sc0a5M3_314_HRSCAF_527.1193	Polyprotein P3	HiQ,Augustus	0.9727272727272728
evm.model.hic_scaffold_31.1940	hic_scaffold_31	16045975	16048966	PREDICTED: uncharacterized protein LOC107354927							ref|XP_015776912.1|	2.61e-07	PREDICTED: uncharacterized protein LOC107354927 [Acropora digitifera]			0	0				Apalm_gene.model.Segkk736_pilon.4	100	Apalm_v2_gene.model.Sc0a5M3_337_HRSCAF_586.318	no	PASA,Augustus	0.9727503168567807
evm.model.hic_scaffold_35.857	hic_scaffold_35	8404488	8405261	hypothetical protein AC249_AIPGENE23040				A7S0Y8	3.7e-18	Predicted protein OS=Nematostella vectensis GN=v1g205109 PE=4 SV=1	gb|KXJ09622.1|	5.58e-93	hypothetical protein AC249_AIPGENE23040 [Exaiptasia pallida]		0	0	0	18253at6101	0	uncharacterized protein LOC107345981	Apalm_gene.model.Segkk1362_pilon.77	100	Apalm_v2_gene.model.Sc0a5M3_401_HRSCAF_746.622	no	GeneMark.hmm,Augustus	0.9727767695099818
evm.model.hic_scaffold_35.225	hic_scaffold_35	2453115	2454173	PREDICTED: uncharacterized protein LOC107334914				A7SVC2	1.5e-18	Predicted protein OS=Nematostella vectensis GN=v1g247622 PE=4 SV=1	ref|XP_015755364.1|	2.17e-86	PREDICTED: uncharacterized protein LOC107334914 [Acropora digitifera]		GO:0005634; GO:0071479; GO:0000077	0	0	11179at6101	0	uncharacterized protein LOC110252453	Apalm_gene.model.Segkk1949_pilon.6	100	Apalm_v2_gene.model.Sc0a5M3_401_HRSCAF_746.1280	no	GeneMark.hmm,HiQ,PASA,Augustus	0.9728260869565217
evm.model.hic_scaffold_31.1942	hic_scaffold_31	16088001	16090618	Collagen alpha-4(VI) chain				K1QTV9	5.75e-06	Collagen alpha-4(VI) chain OS=Crassostrea gigas GN=CGI_10023716 PE=4 SV=1	ref|XP_015747572.1|	1.4900000000000002e-32	PREDICTED: uncharacterized protein LOC107327342 isoform X1 [Acropora digitifera]		GO:0005581	0	0				Apalm_gene.model.Segkk837_pilon.1	100	Apalm_v2_gene.model.Sc0a5M3_337_HRSCAF_586.316	no	HiQ,PASA,Augustus	0.9730200174064404
evm.model.hic_scaffold_6.1523	hic_scaffold_6	16245965	16246261	uncharacterized protein LOC110044248				A0A2B4RKC4	7.11e-20	Uncharacterized protein OS=Stylophora pistillata GN=AWC38_SpisGene19023 PE=4 SV=1	ref|XP_020605428.1|	9.95e-25	uncharacterized protein LOC110044248 [Orbicella faveolata]		0	0	0				Apalm_gene.model.Segkk1611_pilon.17	100	Apalm_v2_gene.model.Sc0a5M3_151_HRSCAF_267.152	no	Augustus	0.9730639730639731
evm.model.hic_scaffold_5.582	hic_scaffold_5	6562269	6563592	Retrovirus-related Pol polyprotein from transposon opus	Q8I7P9	6.32e-22	Retrovirus-related Pol polyprotein from transposon opus OS=Drosophila melanogaster GN=pol PE=3 SV=1	A0A2B4S0R0	0	Retrovirus-related Pol polyprotein from transposon opus OS=Stylophora pistillata GN=pol PE=4 SV=1	gb|PFX22148.1|	0	Retrovirus-related Pol polyprotein from transposon opus [Stylophora pistillata]	GO:0005634; GO:0004519; GO:0003676; GO:0008233; GO:0003964; GO:0015074; GO:0006313	GO:0003676; GO:0015074	0	0				Apalm_gene.model.Segkk695_pilon.11	91.618	Apalm_v2_gene.model.Sc0a5M3_322_HRSCAF_543.341	Retrovirus-related Pol polyprotein from transposon opus	HiQ,Augustus	0.973098
evm.model.hic_scaffold_15.210	hic_scaffold_15	2222234	2222755	NACHT, LRR and PYD domains-containing protein 12	P59046	1.12e-11	NACHT, LRR and PYD domains-containing protein 12 OS=Homo sapiens GN=NLRP12 PE=1 SV=2	A0A2B4SK67	2.1899999999999998e-40	La-related protein 7 OS=Stylophora pistillata GN=larp7 PE=4 SV=1	ref|XP_015750503.1|	1.39e-114	PREDICTED: nucleotide-binding oligomerization domain-containing protein 2-like [Acropora digitifera]	GO:0005737; GO:0005524; GO:0008656; GO:0006919; GO:0071345; GO:0036336; GO:0050710; GO:0070373; GO:0043124; GO:0050728; GO:0050711; GO:0045409; GO:0032088; GO:1901223; GO:0031953; GO:0009968; GO:0045751; GO:0050729; GO:0050718; GO:0045345; GO:0043281; GO:0043122; GO:0045381; GO:0008588; GO:0007165	GO:0016021; GO:0030529; GO:0005634; GO:0003723; GO:0006396	0	0	12382at6101	0	nucleotide-binding oligomerization domain-containing protein 2-like	Apalm_gene.model.Segkk1659_pilon.2	100	Apalm_v2_gene.model.Sc0a5M3_91_HRSCAF_167.192	no	Augustus	0.9731285988483686
evm.model.hic_scaffold_17.934	hic_scaffold_17	9431160	9431756	PREDICTED: uncharacterized protein LOC107356638				A0A2B4RB58	4.1099999999999995e-48	Uncharacterized protein OS=Stylophora pistillata GN=AWC38_SpisGene22301 PE=4 SV=1	ref|XP_015778733.1|	1.9499999999999998e-60	PREDICTED: uncharacterized protein LOC107356638 [Acropora digitifera]		0	0	0				Apalm_gene.model.Segkk727_pilon.26	80.303	Apalm_v2_gene.model.Sc0a5M3_331_HRSCAF_562.297	no	Augustus	0.9731318219983207
evm.model.hic_scaffold_20.1133	hic_scaffold_20	11645487	11647330	Probable RNA-directed DNA polymerase from transposon BS	Q95SX7	5.78e-28	Probable RNA-directed DNA polymerase from transposon BS OS=Drosophila melanogaster GN=RTase PE=2 SV=1	A0A2B4SEJ9	1.75e-174	Putative RNA-directed DNA polymerase from transposon X-element OS=Stylophora pistillata GN=AWC38_SpisGene7786 PE=4 SV=1	gb|PFX27519.1|	2.72e-174	putative RNA-directed DNA polymerase from transposon X-element [Stylophora pistillata]	GO:0003964; GO:0006313	GO:0003964	0	0	18652at6101	0	uncharacterized protein LOC107336298	Apalm_gene.model.Segkk996_pilon.9	100	Apalm_v2_gene.model.Sc0a5M3_79_HRSCAF_143.1180	Probable RNA-directed DNA polymerase from transposon BS	GeneMark.hmm,Augustus	0.9731437598736177
evm.model.hic_scaffold_2.413	hic_scaffold_2	4234670	4242914	E3 ubiquitin-protein ligase DTX3L	Q8TDB6	2.13e-59	E3 ubiquitin-protein ligase DTX3L OS=Homo sapiens GN=DTX3L PE=1 SV=1	A0A2B4R8I6	7.7e-109	E3 ubiquitin-protein ligase DTX3L OS=Stylophora pistillata GN=Dtx3l PE=4 SV=1	ref|XP_015771561.1|	0	PREDICTED: uncharacterized protein LOC107349886 isoform X1 [Acropora digitifera]	GO:0005737; GO:0005829; GO:0031901; GO:0005765; GO:0005764; GO:0005654; GO:0005634; GO:0043234; GO:0008047; GO:0019899; GO:0004857; GO:0042393; GO:0046872; GO:0003723; GO:0097677; GO:0044389; GO:0004842; GO:0006974; GO:0051607; GO:0006302; GO:0008333; GO:0033522; GO:0033523; GO:0010390; GO:0045087; GO:0051444; GO:0035563; GO:0002230; GO:2001034; GO:1901666; GO:0032092; GO:1902966; GO:1900182; GO:…	GO:0016874	K06058	K06058	3463at6101	0	uncharacterized protein LOC110064465	Apalm_gene.model.Segkk410_pilon.19	82.051	Apalm_v2_gene.model.Sc0a5M3_390_HRSCAF_714.434	no	GeneMark.hmm,PASA,Augustus	0.9731471535982814
evm.model.hic_scaffold_20.930	hic_scaffold_20	10177838	10178434	predicted protein				A7SVF9	1.37e-39	Predicted protein OS=Nematostella vectensis GN=v1g247635 PE=4 SV=1	gb|EDO32329.1|	2.12e-39	predicted protein		GO:0055114	0	0				Apalm_gene.model.Segkk727_pilon.65	100	Apalm_v2_gene.model.Sc0a5M3_79_HRSCAF_143.967	no	GeneMark.hmm,Augustus	0.9731993299832495
evm.model.hic_scaffold_17.1122	hic_scaffold_17	10770881	10771663	hypothetical protein AWC38_SpisGene20468				A0A2B4RGB9	2.97e-39	Uncharacterized protein OS=Stylophora pistillata GN=AWC38_SpisGene20468 PE=4 SV=1	gb|PFX15315.1|	4.6e-39	hypothetical protein AWC38_SpisGene20468 [Stylophora pistillata]		GO:0004842	0	0				Apalm_gene.model.Segkk403_pilon.63	100	Apalm_v2_gene.model.Sc0a5M3_331_HRSCAF_562.106	no	Augustus	0.9732283464566929
evm.model.hic_scaffold_31.1458	hic_scaffold_31	11308964	11309302	hypothetical protein AC249_AIPGENE18066				A0A2B4SRP2	8.52e-08	Uncharacterized protein OS=Stylophora pistillata GN=AWC38_SpisGene2608 PE=4 SV=1	gb|KXJ08938.1|	2.77e-19	hypothetical protein AC249_AIPGENE18066 [Exaiptasia pallida]		0	0	0				Apalm_gene.model.Segkk1422_pilon.11	100	Apalm_v2_gene.model.Sc0a5M3_337_HRSCAF_586.818	no	HiQ,Augustus	0.9732441471571907
evm.model.hic_scaffold_1.457	hic_scaffold_1	4646565	4647410	PREDICTED: uncharacterized protein LOC107353870				A0A2B4RXP0	7.62e-30	Uncharacterized protein OS=Stylophora pistillata GN=AWC38_SpisGene13949 PE=4 SV=1	ref|XP_015775747.1|	1.17e-171	PREDICTED: uncharacterized protein LOC107353870 [Acropora digitifera]		0	0	0	9610at6101	0	uncharacterized protein LOC107353870	Apalm_gene.model.Segkk907_pilon.19	100	Apalm_v2_gene.model.Sc0a5M3_1_HRSCAF_1.459	no	GeneMark.hmm,HiQ,Augustus	0.9732685297691372
evm.model.hic_scaffold_15.1434	hic_scaffold_15	14825494	14831585	Netrin receptor UNC5C (Fragment)				A0A2B4RNH2	6.18e-50	Netrin receptor UNC5C (Fragment) OS=Stylophora pistillata GN=UNC5C PE=4 SV=1	ref|XP_015772374.1|	0	PREDICTED: uncharacterized protein LOC107350643 isoform X1 [Acropora digitifera]		0	0	0	14562at6101	0	uncharacterized protein LOC110043433	Apalm_gene.model.Segkk1320_pilon.8	100	Apalm_v2_gene.model.Sc0a5M3_424_HRSCAF_798.719	no	GeneMark.hmm,PASA,Augustus	0.9733576642335766
evm.model.hic_scaffold_5.1585	hic_scaffold_5	13916779	13917926	Tetratricopeptide repeat protein 28	Q96AY4	1.43e-15	Tetratricopeptide repeat protein 28 OS=Homo sapiens GN=TTC28 PE=1 SV=4	A0A2B4R582	4.27e-66	Tetratricopeptide repeat protein 28 OS=Stylophora pistillata GN=TTC28 PE=4 SV=1	ref|XP_015774337.1|	1.68e-169	PREDICTED: tetratricopeptide repeat protein 28-like [Acropora digitifera]	GO:0005737; GO:0005815; GO:0030496; GO:0000922; GO:0019900; GO:0007049; GO:0051301; GO:0007346	0	0	0				Apalm_gene.model.Segkk1270_pilon.2	100	Apalm_v2_gene.model.Sc0a5M3_330_HRSCAF_560.350	no	GeneMark.hmm,Augustus	0.9733629300776915
evm.model.hic_scaffold_35.765	hic_scaffold_35	7752789	7753615	PREDICTED: uncharacterized protein LOC107352430				A0A2B4RIK1	9.810000000000001e-47	Uncharacterized protein OS=Stylophora pistillata GN=AWC38_SpisGene19081 PE=4 SV=1	ref|XP_015774249.1|	2.05e-50	PREDICTED: uncharacterized protein LOC107352430 [Acropora digitifera]		0	0	K17406				Apalm_gene.model.Segkk1889_pilon.11	91.729	Apalm_v2_gene.model.Sc0a5M3_401_HRSCAF_746.715	no	GeneMark.hmm,Augustus	0.9733656174334141
evm.model.hic_scaffold_35.96	hic_scaffold_35	860865	878675	DNA damage-binding protein 1	Q6P6Z0	0	DNA damage-binding protein 1 OS=Xenopus laevis GN=ddb1 PE=2 SV=1	A7S0J1	0	Predicted protein OS=Nematostella vectensis GN=v1g241997 PE=4 SV=1	ref|XP_022780047.1|	0	DNA damage-binding protein 1-like [Stylophora pistillata]	GO:0080008; GO:0031464; GO:0031465; GO:0005737; GO:0005634; GO:0003677; GO:0006281; GO:0043161; GO:0016567	GO:0031461; GO:0005634; GO:0003684; GO:0006289; GO:0043161	K10610	K10610	398at6101	0	DNA damage-binding protein 1-like	Apalm_gene.model.Segkk1778_pilon.3	96.711	Apalm_v2_gene.model.Sc0a5M3_327_HRSCAF_556.17	no	GeneMark.hmm,PASA,Augustus	0.9733783277090363
evm.model.hic_scaffold_4.2041	hic_scaffold_4	21369633	21382326	Alpha-N-acetylgalactosaminidase	Q90744	1.05e-156	Alpha-N-acetylgalactosaminidase OS=Gallus gallus GN=NAGA PE=1 SV=1	A0A2B4RML4	0	Alpha-N-acetylgalactosaminidase OS=Stylophora pistillata GN=NAGA PE=4 SV=1	ref|XP_015754751.1|	0	PREDICTED: alpha-N-acetylgalactosaminidase-like [Acropora digitifera]	GO:0005737; GO:0005764; GO:0004557; GO:0008456; GO:0016139; GO:0046477; GO:0009311	GO:0004553; GO:0005975	K01204	K01204	2923at6101	0	alpha-N-acetylgalactosaminidase-like	Apalm_gene.model.Segkk429_pilon.6	100	Apalm_v2_gene.model.Sc0a5M3_14_HRSCAF_24.506	no	GeneMark.hmm,HiQ,PASA,Augustus	0.9733877025431913
evm.model.hic_scaffold_6.953	hic_scaffold_6	9670168	9670633	hypothetical protein AWC38_SpisGene24599				A0A2B4R1S4	9.51e-59	Uncharacterized protein OS=Stylophora pistillata GN=AWC38_SpisGene24599 PE=4 SV=1	gb|PFX11601.1|	1.47e-58	hypothetical protein AWC38_SpisGene24599 [Stylophora pistillata]		GO:0003677; GO:0015074; GO:0006310	0	0				Apalm_gene.model.Segkk1048_pilon.3	92.126	Apalm_v2_gene.model.Sc0a5M3_13_HRSCAF_21.434	no	GeneMark.hmm,Augustus	0.9733998337489609
evm.model.hic_scaffold_15.1492	hic_scaffold_15	15421495	15430793	Intelectin-2				A0A2B4SF78	1.01e-95	Intelectin-2 OS=Stylophora pistillata GN=ITLN2 PE=4 SV=1	ref|XP_015772831.1|	0	PREDICTED: uncharacterized protein LOC107351080 [Acropora digitifera]		GO:0005509; GO:0005201	0	0	13673at6101	0	uncharacterized protein LOC107329750	Apalm_gene.model.Segkk343_pilon.9	99.639	Apalm_v2_gene.model.Sc0a5M3_424_HRSCAF_798.780	no	GeneMark.hmm,HiQ,PASA,Augustus	0.973404
evm.model.hic_scaffold_17.1295	hic_scaffold_17	12048313	12048876	Transposable element Tcb2 transposase	Q04202	1.95e-09	Q04202|TCB2_CAEBR Transposable element Tcb2 transposase OS=Caenorhabditis briggsae PE=3 SV=1	W4P2A2	3.65e-12	Transposase OS=Capsaspora owczarzaki PE=4 SV=1	ref|XP_015773460.1|	3.7799999999999996e-126	PREDICTED: uncharacterized protein LOC107351686 [Acropora digitifera]	GO:0005634; GO:0003677; GO:0015074; GO:0006313	GO:0003677; GO:0015074; GO:0006313	0	0				Apalm_gene.model.Segkk112_pilon.18	100	Apalm_v2_gene.model.Sc0a5M3_61_HRSCAF_106.170	no	HiQ,Augustus	0.973404
evm.model.hic_scaffold_21.1097	hic_scaffold_21	10187169	10192679	PREDICTED: uncharacterized protein LOC107336159				A0A2B4SRP2	2.76e-10	Uncharacterized protein OS=Stylophora pistillata GN=AWC38_SpisGene2608 PE=4 SV=1	ref|XP_015756712.1|	4.73e-44	PREDICTED: uncharacterized protein LOC107336159 [Acropora digitifera]		0	0	0				Apalm_gene.model.Segkk1667_pilon.3	100	Apalm_v2_gene.model.Sc0a5M3_84_HRSCAF_150.391	no	GeneMark.hmm,HiQ,PASA,Augustus	0.9734982332155477
evm.model.hic_scaffold_6.954	hic_scaffold_6	9673844	9674296	hypothetical protein							ref|XP_015755584.1|	4.45e-38	PREDICTED: uncharacterized protein LOC107335133 [Acropora digitifera]			0	0						Apalm_v2_gene.model.Sc0a5M3_13_HRSCAF_21.433	no	GeneMark.hmm	0.9735099337748344
evm.model.hic_scaffold_5.774	hic_scaffold_5	7864595	7868714	hypothetical protein AWC38_SpisGene11646				A0A2B4S1J6	2.12e-168	Uncharacterized protein OS=Stylophora pistillata GN=AWC38_SpisGene11646 PE=4 SV=1	gb|PFX23781.1|	3.29e-168	hypothetical protein AWC38_SpisGene11646 [Stylophora pistillata]		0	0	0				Apalm_gene.model.Segkk384_pilon.21	100	Apalm_v2_gene.model.Sc0a5M3_322_HRSCAF_543.141	no	GeneMark.hmm,Augustus	0.9735436893203884
evm.model.hic_scaffold_21.1421	hic_scaffold_21	14062756	14068359	PREDICTED: uncharacterized protein LOC107342297 isoform X1							ref|XP_015763261.1|	1.1e-64	PREDICTED: uncharacterized protein LOC107342297 isoform X1 [Acropora digitifera]			0	K10432				Apalm_gene.model.Segkk32_pilon.12	95.601	Apalm_v2_gene.model.Sc0a5M3_84_HRSCAF_150.64	no	GeneMark.hmm,HiQ,Augustus	0.9735480161012076
evm.model.hic_scaffold_30.601	hic_scaffold_30	6348905	6350260	hypothetical protein												0	0				Apalm_gene.model.Segkk1520_pilon.10	100	Apalm_v2_gene.model.Sc0a5M3_307_HRSCAF_512.325	no	HiQ,PASA,Augustus	0.973566
evm.model.hic_scaffold_6.738	hic_scaffold_6	8249486	8250169	uncharacterized protein LOC111338394, partial				A0A2B4RNW4	1.1100000000000001e-122	Uncharacterized protein OS=Stylophora pistillata GN=AWC38_SpisGene16299 PE=4 SV=1	ref|XP_022800616.1|	1.02e-125	uncharacterized protein LOC111338394, partial [Stylophora pistillata]		0	0	0				Apalm_gene.model.Segkk1847_pilon.13	59.627	Apalm_v2_gene.model.Sc0a5M3_13_HRSCAF_21.661	no	GeneMark.hmm	0.973568
evm.model.hic_scaffold_15.1435	hic_scaffold_15	14848605	14852625	PREDICTED: uncharacterized protein LOC107354963				A0A2B4RS28	1.99e-10	Uncharacterized protein OS=Stylophora pistillata GN=AWC38_SpisGene15581 PE=4 SV=1	ref|XP_015776949.1|	4.67e-96	PREDICTED: uncharacterized protein LOC107354963 [Acropora digitifera]		GO:0042981	0	0	17134at6101	0	uncharacterized protein LOC111337446 isoform X1	Apalm_gene.model.Segkk1320_pilon.7	100	Apalm_v2_gene.model.Sc0a5M3_424_HRSCAF_798.720	no	GeneMark.hmm,PASA,Augustus	0.9737098344693281
evm.model.hic_scaffold_4.2327	hic_scaffold_4	24832693	24833646	hypothetical protein NEMVEDRAFT_v1g154278	P14381	7.05e-36	Transposon TX1 uncharacterized 149 kDa protein OS=Xenopus laevis PE=4 SV=1	A8DV44	7.33e-101	Predicted protein (Fragment) OS=Nematostella vectensis GN=v1g154278 PE=4 SV=1	gb|EDO26431.1|	1.14e-100	hypothetical protein NEMVEDRAFT_v1g154278 [Nematostella vectensis]	0	0	0	0						Apalm_v2_gene.model.Sc0a5M3_14_HRSCAF_24.209	Transposon TX1 uncharacterized 149 kDa protein OS=Xenopus laevis PE=4 SV=1	GeneMark.hmm	0.973753
evm.model.hic_scaffold_15.1442	hic_scaffold_15	14916135	14917064	hypothetical protein C008-B2				B7T147	1.72e-56	Uncharacterized protein OS=Acropora millepora PE=2 SV=1	gb|ACJ64667.1|	2.67e-56	hypothetical protein C008-B2 [Acropora millepora]		0	0	K02447	19826at6101	9.11e-13	uncharacterized protein LOC111336108	Apalm_gene.model.Segkk1914_pilon.2	100	Apalm_v2_gene.model.Sc0a5M3_424_HRSCAF_798.727	no	GeneMark.hmm,PASA,Augustus	0.9737609329446064
evm.model.hic_scaffold_20.1250	hic_scaffold_20	12434500	12438017	uncharacterized protein LOC111331998				A0A1X7UNS1	1.92e-07	Uncharacterized protein OS=Amphimedon queenslandica PE=4 SV=1	ref|XP_022792984.1|	4.1699999999999996e-46	uncharacterized protein LOC111331998 [Stylophora pistillata]		0	0	0				Apalm_gene.model.Segkk35_pilon.23	99.123	Apalm_v2_gene.model.Sc0a5M3_79_HRSCAF_143.1313	no	HiQ,Augustus	0.9737670514165793
evm.model.hic_scaffold_5.1417	hic_scaffold_5	11922308	11943685	Ficolin-1	O70165	8.76e-46	Ficolin-1 OS=Mus musculus GN=Fcn1 PE=1 SV=1	A0A2B4SAB5	3.6300000000000005e-86	Phosphatidylinositol phosphatase PTPRQ OS=Stylophora pistillata GN=Ptprq PE=4 SV=1	ref|XP_015777051.1|	6.760000000000001e-179	PREDICTED: fibrinogen-like protein A [Acropora digitifera]	GO:0005581; GO:0005576; GO:0031232; GO:0030246; GO:0097367; GO:0046872; GO:0008329; GO:0002752; GO:0001867; GO:0007186; GO:2000484	GO:0008076; GO:0005249	K10104	K10104				Apalm_gene.model.Segkk1105_pilon.5	92.978	Apalm_v2_gene.model.Sc0a5M3_330_HRSCAF_560.528	no	GeneMark.hmm,Augustus	0.9737704918032787
evm.model.hic_scaffold_31.991	hic_scaffold_31	8600366	8600785	hypothetical protein												0	0				Apalm_gene.model.Segkk1109_pilon.31	100	Apalm_v2_gene.model.Sc0a5M3_398_HRSCAF_736.289	no	GeneMark.hmm,Augustus	0.9738095238095238
evm.model.hic_scaffold_15.608	hic_scaffold_15	6382163	6382468	hypothetical protein												0	0				Apalm_gene.model.Segkk332_pilon.18	100	Apalm_v2_gene.model.Sc0a5M3_169_HRSCAF_298.140	no	GeneMark.hmm	0.9738562091503268
evm.model.hic_scaffold_10.1130	hic_scaffold_10	12269008	12269313	hypothetical protein AC249_AIPGENE6442							gb|KXJ26075.1|	1.3899999999999999e-40	hypothetical protein AC249_AIPGENE6442 [Exaiptasia pallida]			0	0				Apalm_gene.model.Segkk124_pilon.3	100	Apalm_v2_gene.model.Sc0a5M3_20_HRSCAF_34.85	no	Augustus	0.9738562091503268
evm.model.hic_scaffold_35.1255	hic_scaffold_35	11219592	11221160	PREDICTED: uncharacterized protein LOC107355653				A0A2B4RP25	0	Uncharacterized protein OS=Stylophora pistillata GN=AWC38_SpisGene17074 PE=4 SV=1	ref|XP_015777722.1|	0	PREDICTED: uncharacterized protein LOC107355653 [Acropora digitifera]		GO:0016021	0	0	2910at6101	0	uncharacterized protein LOC111339378	Apalm_gene.model.Segkk909_pilon.27	100	Apalm_v2_gene.model.Sc0a5M3_401_HRSCAF_746.218	no	GeneMark.hmm,Augustus	0.9738687061822817
evm.model.hic_scaffold_11.229	hic_scaffold_11	2181328	2186510	uncharacterized protein LOC110236093, partial				C3ZIW2	2.09e-60	Uncharacterized protein OS=Branchiostoma floridae GN=BRAFLDRAFT_105240 PE=4 SV=1	ref|XP_020897237.1|	5.3400000000000006e-166	uncharacterized protein LOC110236093, partial [Exaiptasia pallida]		GO:0003676	0	0	7410at6101	0	uncharacterized protein LOC110049585	Apalm_gene.model.Segkk958_pilon.3	99.522	Apalm_v2_gene.model.SC0A5M3_389_HRSCAF_706.122	no	GeneMark.hmm,PASA,Augustus	0.9739237392373924
evm.model.hic_scaffold_11.907	hic_scaffold_11	8199468	8202614	Tetratricopeptide repeat protein 28	Q96AY4	1.37e-175	Tetratricopeptide repeat protein 28 OS=Homo sapiens GN=TTC28 PE=1 SV=4	A0A2B4S967	0	Tetratricopeptide repeat protein 28 OS=Stylophora pistillata GN=Ttc28 PE=4 SV=1	ref|XP_020616666.1|	0	tetratricopeptide repeat protein 28-like [Orbicella faveolata]	GO:0005737; GO:0005815; GO:0030496; GO:0000922; GO:0019900; GO:0007049; GO:0051301; GO:0007346	0	0	0	11391at6101	0	tetratricopeptide repeat protein 28-like	Apalm_gene.model.Segkk1058_pilon.27	100	Apalm_v2_gene.model.Sc0a5M3_369_HRSCAF_655.542	no	Augustus	0.9739239710964499
evm.model.hic_scaffold_10.529	hic_scaffold_10	6009289	6010256	Homeobox protein EMX1	Q6GLB9	1.76e-33	Homeobox protein EMX1 OS=Xenopus tropicalis GN=emx1 PE=2 SV=1	A0A2B4RVG0	2.31e-115	Homeobox protein EMX1 OS=Stylophora pistillata GN=Emx1 PE=4 SV=1	ref|XP_015754830.1|	7.600000000000001e-144	PREDICTED: homeobox protein EMX1-like [Acropora digitifera]	GO:0005634; GO:0043565; GO:0007275; GO:0006355	GO:0005634; GO:0043565; GO:0006355	K09317	K09317	7659at6101	0	homeobox protein EMX1-like	Apalm_gene.model.Segkk257_pilon.27	100	Apalm_v2_gene.model.Sc0a5M3_44_HRSCAF_77.556	no	GeneMark.hmm,PASA,Augustus	0.974026
evm.model.hic_scaffold_4.154	hic_scaffold_4	1626504	1633510	Ankyrin-3	Q12955	4.1000000000000003e-32	Q12955|ANK3_HUMAN Ankyrin-3 OS=Homo sapiens GN=ANK3 PE=1 SV=3	A0A2B4S4P9	0	Ankyrin repeat domain-containing protein 50 OS=Stylophora pistillata GN=ANKRD50 PE=4 SV=1	ref|XP_015765942.1|	0	PREDICTED: ankyrin-2-like [Acropora digitifera]	GO:0043194; GO:0016323; GO:0009986; GO:0043034; GO:0005829; GO:0030425; GO:0005783; GO:0005794; GO:0014704; GO:0016328; GO:0005764; GO:0031594; GO:0043005; GO:0033268; GO:0005886; GO:0045211; GO:0042383; GO:0016529; GO:0014731; GO:0030315; GO:0030018; GO:0045296; GO:0008092; GO:0044325; GO:0030674; GO:0030507; GO:0005200; GO:0007409; GO:0071286; GO:0007016; GO:0006888; GO:0045184; GO:0043001; GO:…	0	0	0	1511at6101	0	uncharacterized protein LOC107335747	Apalm_gene.model.Segkk135_pilon.21	100	Apalm_v2_gene.model.Sc0a5M3_314_HRSCAF_527.95	no	GeneMark.hmm,HiQ,PASA,Augustus	0.974026
evm.model.hic_scaffold_11.491	hic_scaffold_11	5188137	5190632	hypothetical protein												0	0				Apalm_gene.model.Segkk898_pilon.73	100	Apalm_v2_gene.model.Sc0a5M3_178_HRSCAF_314.124	no	Augustus	0.974116
evm.model.hic_scaffold_17.1862	hic_scaffold_17	16778209	16778739	uncharacterized protein LOC110058977							ref|XP_020621304.1|	2.4e-79	uncharacterized protein LOC110058977 [Orbicella faveolata]			0	0				Apalm_gene.model.Segkk390_pilon.22	100	Apalm_v2_gene.model.Sc0a5M3_375_HRSCAF_671.346	no	GeneMark.hmm,HiQ,Augustus	0.9741309620048505
evm.model.hic_scaffold_10.123	hic_scaffold_10	1362469	1366347	Nitric oxide-associated protein 1	Q9JJG9	5.62e-64	Nitric oxide-associated protein 1 OS=Mus musculus GN=Noa1 PE=1 SV=1	A0A2B4SMJ7	0	Nitric oxide-associated protein 1 OS=Stylophora pistillata GN=Noa1 PE=4 SV=1	ref|XP_020623791.1|	0	nitric oxide-associated protein 1-like [Orbicella faveolata]	GO:0031314; GO:0005743; GO:0005739; GO:0005525; GO:0003924; GO:0006915; GO:0032543; GO:0010941; GO:0043457; GO:0042254	GO:0005525	K19832	K19832	3539at6101	0	nitric oxide-associated protein 1-like	Apalm_gene.model.Segkk1358_pilon.8	100	Apalm_v2_gene.model.Sc0a5M3_44_HRSCAF_77.135	no	GeneMark.hmm,PASA,Augustus	0.9741484184914841
evm.model.hic_scaffold_20.1551	hic_scaffold_20	15144516	15146428	PiggyBac transposable element-derived protein 4	Q96DM1	5.2599999999999995e-45	Q96DM1|PGBD4_HUMAN PiggyBac transposable element-derived protein 4 OS=Homo sapiens GN=PGBD4 PE=2 SV=3	C7ENG9	7.09e-117	Transposase OS=Acropora millepora PE=4 SV=1	ref|XP_015768193.1|	0	PREDICTED: piggyBac transposable element-derived protein 4-like [Acropora digitifera]	0	0	0	0				Apalm_gene.model.Segkk185_pilon.32	99.01	Apalm_v2_gene.model.Sc0a5M3_124_HRSCAF_222.533	PiggyBac transposable element-derived protein 4	GeneMark.hmm	0.9741863075196409
evm.model.hic_scaffold_6.12	hic_scaffold_6	87799	88272	hypothetical protein												0	K01519				Apalm_gene.model.Segkk1801_pilon.24	81.818	Apalm_v2_gene.model.Sc0a5M3_361_HRSCAF_634.21	no	GeneMark.hmm	0.9741935483870968
evm.model.hic_scaffold_2.160	hic_scaffold_2	1606758	1608787	Polycystic kidney disease protein 1-like 3	Q7Z443	7.430000000000001e-26	Polycystic kidney disease protein 1-like 3 OS=Homo sapiens GN=PKD1L3 PE=1 SV=1	A0A2B4SI96	1.5e-98	Polycystic kidney disease protein 1-like 2 OS=Stylophora pistillata GN=PKD1L2 PE=4 SV=1	ref|XP_015754867.1|	4.6e-177	PREDICTED: polycystic kidney disease protein 1-like 2 [Acropora digitifera]	GO:0034703; GO:0070062; GO:0005886; GO:0043235; GO:0005262; GO:0030246; GO:0006812; GO:0071468; GO:0001581; GO:0050982; GO:0001822; GO:0050915	GO:0016021; GO:0005509	0	0				Apalm_gene.model.Segkk1960_pilon.2	92.183	Apalm_v2_gene.model.Sc0a5M3_390_HRSCAF_714.172	no	GeneMark.hmm,Augustus	0.9743336623889437
evm.model.hic_scaffold_15.1244	hic_scaffold_15	12721700	12722859	Melatonin receptor type 1C	P49288	2.4e-19	Melatonin receptor type 1C OS=Gallus gallus PE=2 SV=1	A0A2B4SWG6	8.63e-152	Melatonin receptor type 1C OS=Stylophora pistillata GN=mtnr1c PE=4 SV=1	ref|XP_015767339.1|	0	PREDICTED: melatonin receptor type 1C-like [Acropora digitifera]	GO:0016021; GO:0005886; GO:1904408; GO:0008502; GO:0046325; GO:0045820	GO:0016021; GO:0008502	K04287	K04287	7389at6101	0	melatonin receptor type 1C-like	Apalm_gene.model.Segkk1701_pilon.5	100	Apalm_v2_gene.model.Sc0a5M3_424_HRSCAF_798.517	no	GeneMark.hmm	0.9743346007604563
evm.model.hic_scaffold_17.1080	hic_scaffold_17	10540958	10541219	hypothetical protein AC249_AIPGENE13294, partial				A0A2B4R5Z8	1.23e-92	Uncharacterized protein OS=Stylophora pistillata GN=AWC38_SpisGene23841 PE=4 SV=1	gb|KXJ13771.1|	2.24e-87	hypothetical protein AC249_AIPGENE13294, partial [Exaiptasia pallida]		0	0	0				Apalm_gene.model.Segkk858_pilon.12	41.148	Apalm_v2_gene.model.Sc0a5M3_272_HRSCAF_451.726	no	GeneMark.hmm	0.9743589743589743
evm.model.hic_scaffold_4.902	hic_scaffold_4	10525407	10525796	Pancreatic secretory granule membrane major glycoprotein GP2	P25291	7.41e-28	Pancreatic secretory granule membrane major glycoprotein GP2 OS=Canis lupus familiaris GN=GP2 PE=1 SV=1	A8C9K9	4.51e-49	GP2 THP-like protein (Fragment) OS=Montipora capitata PE=2 SV=1	ref|XP_015764436.1|	1.15e-79	PREDICTED: uncharacterized protein LOC107343379 isoform X2 [Acropora digitifera]	GO:0031225; GO:0005576; GO:0005886	0	0	0				Apalm_gene.model.Segkk244_pilon.2	75.385	Apalm_v2_gene.model.Sc0a5M3_314_HRSCAF_527.902	no	GeneMark.hmm	0.9743589743589743
evm.model.hic_scaffold_35.1187	hic_scaffold_35	10607117	10615205	Multidrug resistance-associated protein 4	O15439	0	Multidrug resistance-associated protein 4 OS=Homo sapiens GN=ABCC4 PE=1 SV=3	A7S693	0	Predicted protein OS=Nematostella vectensis GN=v1g166963 PE=4 SV=1	ref|XP_015763406.1|	0	PREDICTED: multidrug resistance-associated protein 4-like [Acropora digitifera]	GO:0016323; GO:0005887; GO:0016020; GO:0005886; GO:0031088; GO:0016404; GO:0005524; GO:0015662; GO:0042626; GO:0043225; GO:0060271; GO:0002576; GO:0048661; GO:0032310; GO:0042493; GO:0014070; GO:0010243; GO:0055085	GO:0016021; GO:0016020; GO:0005524; GO:0042626; GO:0055085	K05673	K05673	1126at6101	0	multidrug resistance-associated protein 4-like	Apalm_gene.model.Segkk260_pilon.23	100	Apalm_v2_gene.model.Sc0a5M3_401_HRSCAF_746.289	no	GeneMark.hmm,Augustus	0.9744288091995763
evm.model.hic_scaffold_20.1054	hic_scaffold_20	11211250	11212179	PREDICTED: uncharacterized protein LOC102078554				A0A1A8R3T8	2.1899999999999997e-115	Uncharacterized protein (Fragment) OS=Nothobranchius pienaari GN=Nfu_g_1_025186 PE=4 SV=1	ref|XP_019201548.1|	1.8e-125	PREDICTED: uncharacterized protein LOC102078554		GO:0003676; GO:0015074	0	0	19279at6101	0	uncharacterized protein LOC111343066	Apalm_gene.model.Segkk858_pilon.12	100	Apalm_v2_gene.model.Sc0a5M3_79_HRSCAF_143.1095	Pol polyprotein	HiQ,Augustus	0.9744426318651441
evm.model.hic_scaffold_35.1877	hic_scaffold_35	18135637	18142289	Gamma-aminobutyric acid receptor subunit gamma-1	Q8N1C3	5.86e-56	Q8N1C3|GBRG1_HUMAN Gamma-aminobutyric acid receptor subunit gamma-1 OS=Homo sapiens GN=GABRG1 PE=2 SV=2	A0A2B4SQR3	0	Gamma-aminobutyric acid receptor subunit beta-3 OS=Stylophora pistillata GN=Gabrb3 PE=4 SV=1	ref|XP_015778495.1|	0	PREDICTED: gamma-aminobutyric acid receptor alpha-like, partial [Acropora digitifera]	GO:0030054; GO:0034707; GO:0045211; GO:0043235; GO:0005254; GO:0005230; GO:0050811; GO:0004890; GO:0007268; GO:0007214	GO:0016021; GO:0005886; GO:0005230; GO:0004890	K05175	K05175	7355at6101	0	Neurotransmitter-gated ion-channel	Apalm_gene.model.Segkk104_pilon.2	100	Apalm_v2_gene.model.Sc0a5M3_221_HRSCAF_370.446	no	GeneMark.hmm,PASA,Augustus	0.9744792644023269
evm.model.hic_scaffold_20.1053	hic_scaffold_20	11209669	11210841	Putative tick transposon (Fragment)				A0A131Y4N2	1.8699999999999997e-104	Putative tick transposon (Fragment) OS=Ixodes ricinus PE=2 SV=1	ref|XP_012817952.1|	1.77e-110	PREDICTED: uncharacterized protein LOC101734088 [Xenopus tropicalis]		GO:0003676; GO:0015074	0	0				Apalm_gene.model.Segkk858_pilon.13	100	Apalm_v2_gene.model.Sc0a5M3_79_HRSCAF_143.1094	Putative tick transposon (Fragment)	HiQ,Augustus	0.97448
evm.model.hic_scaffold_2.1109	hic_scaffold_2	11606457	11612244	PREDICTED: uncharacterized protein DDB_G0288805-like	P14381	7.93e-33	Transposon TX1 uncharacterized 149 kDa protein OS=Xenopus laevis PE=4 SV=1	A0A2B4SE46	5.38e-147	Transposon TX1 uncharacterized 149 kDa protein OS=Stylophora pistillata GN=AWC38_SpisGene7933 PE=4 SV=1	ref|XP_015760519.1|	0	PREDICTED: uncharacterized protein DDB_G0288805-like [Acropora digitifera]	0	GO:0003677; GO:0003887; GO:0000166; GO:0008270; GO:0006260	0	0	18155at6101	0	uncharacterized protein LOC107354264	Apalm_gene.model.Segkk249_pilon.91	92.416	Apalm_v2_gene.model.Sc0a5M3_430_HRSCAF_812.522	Transposon TX1 uncharacterized 149 kDa protein OS=Stylophora pistillata GN=AWC38_SpisGene7933 PE=4 SV=1	GeneMark.hmm,Augustus	0.9745034094278091
evm.model.hic_scaffold_15.408	hic_scaffold_15	4288464	4288989	PREDICTED: uncharacterized protein LOC107353207				A0A2B4RCU3	1.58e-50	Uncharacterized protein OS=Stylophora pistillata GN=AWC38_SpisGene21664 PE=4 SV=1	ref|XP_015775016.1|	3.1400000000000002e-77	PREDICTED: uncharacterized protein LOC107353207 [Acropora digitifera]		GO:0003677	0	0				Apalm_gene.model.Segkk1841_pilon.4	100	Apalm_v2_gene.model.Sc0a5M3_91_HRSCAF_167.397	no	GeneMark.hmm,Augustus	0.9745114698385726
evm.model.hic_scaffold_21.1095	hic_scaffold_21	10180190	10185385	PREDICTED: uncharacterized protein LOC107348660				A0A2B4S024	7.64e-67	Uncharacterized protein OS=Stylophora pistillata GN=AWC38_SpisGene13097 PE=4 SV=1	ref|XP_015770197.1|	3.43e-103	PREDICTED: uncharacterized protein LOC107348660 [Acropora digitifera]		0	0	0	19114at6101	0	uncharacterized protein LOC107354615	Apalm_gene.model.Segkk1667_pilon.1	100	Apalm_v2_gene.model.Sc0a5M3_84_HRSCAF_150.393	no	Augustus	0.9745386591917776
evm.model.hic_scaffold_6.524	hic_scaffold_6	6665427	6668207	Transposon Tf2-6 polyprotein			hic_scaffold_5	10601844	6.3699999999999994e-52	Transposon Tf2-6 polyprotein OS=Stylophora pistillata GN=Tf2-6 PE=4 SV=1	ref|XP_015750411.1|	9.98e-129	PREDICTED: uncharacterized protein LOC107330291 [Acropora digitifera]		0	0	0				Apalm_gene.model.Segkk502_pilon.8	100	Apalm_v2_gene.model.Sc0a5M3_361_HRSCAF_634.554	Transposon Tf2-6 polyprotein	GeneMark.hmm,Augustus	0.9745575221238938
evm.model.hic_scaffold_4.1180	hic_scaffold_4	13463240	13463560	hypothetical protein												0	0				Apalm_gene.model.Segkk1503_pilon.35	100	Apalm_v2_gene.model.Sc0a5M3_314_HRSCAF_527.1194	no	GeneMark.hmm	0.9745649263721553
evm.model.hic_scaffold_1.565	hic_scaffold_1	5899718	5908260	RNA exonuclease 1 homolog	Q8N1G1	2.71e-22	RNA exonuclease 1 homolog OS=Homo sapiens GN=REXO1 PE=1 SV=3	A0A2B4S7E2	6.34e-101	RNA exonuclease 1-like OS=Stylophora pistillata GN=Rexo1 PE=4 SV=1	ref|XP_015779913.1|	0	PREDICTED: uncharacterized protein LOC107357784 [Acropora digitifera]	GO:0016604; GO:0005654; GO:0004527; GO:0003676	GO:0004527; GO:0046872; GO:0003676	0	0	19211at6101	0	uncharacterized protein LOC107357784	Apalm_gene.model.Segkk1714_pilon.2	97.674	Apalm_v2_gene.model.Sc0a5M3_1_HRSCAF_1.585	no	GeneMark.hmm,Augustus	0.9745916515426497
evm.model.hic_scaffold_20.1143	hic_scaffold_20	11685795	11689618	RNA-directed DNA polymerase from mobile element jockey	P21329	1.09e-12	RNA-directed DNA polymerase from mobile element jockey OS=Drosophila funebris GN=jockey\pol PE=1 SV=1	A0A2B4RBH6	6.47e-90	LINE-1 retrotransposable element ORF2 protein OS=Stylophora pistillata GN=AWC38_SpisGene22256 PE=4 SV=1	ref|XP_014430198.1|	2.11e-130	PREDICTED: uncharacterized protein LOC106732171 [Pelodiscus sinensis]	GO:0003964	0	0	0	19598at6101	0	Predicted protein	Apalm_gene.model.Segkk1114_pilon.4	96.053	Apalm_v2_gene.model.Sc0a5M3_79_HRSCAF_143.1190	RNA-directed DNA polymerase from mobile element jockey	GeneMark.hmm,HiQ,Augustus	0.9746968898260411
evm.model.hic_scaffold_31.1459	hic_scaffold_31	11309346	11310260	hypothetical protein AC249_AIPGENE18066				A0A2B4RVB4	9.559999999999999e-61	Uncharacterized protein OS=Stylophora pistillata GN=AWC38_SpisGene15301 PE=4 SV=1	gb|KXJ08938.1|	1.1699999999999999e-91	hypothetical protein AC249_AIPGENE18066 [Exaiptasia pallida]		GO:0003676	0	0				Apalm_gene.model.Segkk1422_pilon.12	100	Apalm_v2_gene.model.Sc0a5M3_337_HRSCAF_586.817	no	GeneMark.hmm,Augustus	0.9747634069400631
evm.model.hic_scaffold_15.1073	hic_scaffold_15	10810552	10823159	PREDICTED: mediator of DNA damage checkpoint protein 1-like							ref|XP_015760754.1|	0	PREDICTED: mediator of DNA damage checkpoint protein 1-like [Acropora digitifera]			0	0				Apalm_gene.model.Segkk85_pilon.30	100	Apalm_v2_gene.model.Sc0a5M3_424_HRSCAF_798.347	no	GeneMark.hmm,PASA,Augustus	0.9747729566094854
evm.model.hic_scaffold_17.898	hic_scaffold_17	9255854	9256408	PREDICTED: uncharacterized protein LOC107327094							ref|XP_015747334.1|	2.62e-121	PREDICTED: uncharacterized protein LOC107327094 [Acropora digitifera]			0	0	17948at6101	0	uncharacterized protein LOC107328177	Apalm_gene.model.Segkk1897_pilon.34	100	Apalm_v2_gene.model.Sc0a5M3_331_HRSCAF_562.335	RNA-directed DNA polymerase from mobile element jockey	GeneMark.hmm,HiQ,Augustus	0.9747747747747748
evm.model.hic_scaffold_15.1186	hic_scaffold_15	12093946	12094461	E3 ubiquitin-protein ligase TRIM71				A0A2B4RNV4	2.35e-14	E3 ubiquitin-protein ligase TRIM71 OS=Stylophora pistillata GN=trim71 PE=4 SV=1	gb|PFX17922.1|	3.65e-14	E3 ubiquitin-protein ligase TRIM71 [Stylophora pistillata]		GO:0016874	0	0				Apalm_gene.model.Segkk1346_pilon.4	100	Apalm_v2_gene.model.Sc0a5M3_424_HRSCAF_798.463	no	Augustus	0.9748062015503876
evm.model.hic_scaffold_4.2220	hic_scaffold_4	23555271	23555707	hypothetical protein												0	0				Apalm_gene.model.Segkk461_pilon.7	100	Apalm_v2_gene.model.Sc0a5M3_14_HRSCAF_24.321	no	GeneMark.hmm,Augustus	0.9748283752860412
evm.model.hic_scaffold_35.1765	hic_scaffold_35	16922416	16936590	Pyridoxal-dependent decarboxylase domain-containing protein 1	A7MBC2	1.0400000000000001e-123	Pyridoxal-dependent decarboxylase domain-containing protein 1 OS=Bos taurus GN=PDXDC1 PE=2 SV=1	A0A2B4SAJ9	0	Pyridoxal-dependent decarboxylase domain-containing protein 1 OS=Stylophora pistillata GN=PDXDC1 PE=4 SV=1	gb|PFX26911.1|	0	putative pyridoxal-dependent decarboxylase domain-containing protein 2 [Stylophora pistillata]	GO:0005794; GO:0045296; GO:0016831; GO:0030170; GO:0019752	GO:0016831; GO:0030170; GO:0019752	0	0	3003at6101	0	Predicted protein	Apalm_gene.model.Segkk1725_pilon.2	100	Apalm_v2_gene.model.Sc0a5M3_221_HRSCAF_370.333	no	GeneMark.hmm,PASA,Augustus	0.974871
evm.model.hic_scaffold_10.783	hic_scaffold_10	9218940	9224443	uncharacterized protein LOC110245229				A0A2B4S7W4	3.82e-72	Uncharacterized protein OS=Stylophora pistillata GN=AWC38_SpisGene10853 PE=4 SV=1	ref|XP_020907150.1|	6.67e-172	uncharacterized protein LOC110245229 [Exaiptasia pallida]		GO:0005634; GO:0008270	0	0	13842at6101	0	uncharacterized protein LOC107334790	Apalm_gene.model.Segkk668_pilon.4	98.201	Apalm_v2_gene.model.Sc0a5M3_44_HRSCAF_77.823	no	GeneMark.hmm,HiQ,Augustus	0.9749256268593285
evm.model.hic_scaffold_2.1039	hic_scaffold_2	10772524	10777392	Unconventional prefoldin RPB5 interactor	Q3TLD5	1.92e-33	Unconventional prefoldin RPB5 interactor OS=Mus musculus GN=Uri1 PE=1 SV=2	A0A2B4SUM9	1.08e-122	Unconventional prefoldin RPB5 interactor OS=Stylophora pistillata GN=Uri1 PE=4 SV=1	gb|PFX32262.1|	1.6800000000000002e-122	Unconventional prefoldin RPB5 interactor [Stylophora pistillata]	GO:0005737; GO:0005829; GO:0030425; GO:0005665; GO:0005739; GO:0005654; GO:0005634; GO:0003682; GO:0019212; GO:0051219; GO:0004864; GO:0001106; GO:0071363; GO:0071383; GO:2001243; GO:0010923; GO:0000122; GO:0001558; GO:0006357; GO:0009615; GO:0006351	0	K17560	K17560	10526at6101	0	unconventional prefoldin RPB5 interactor 1-like	Apalm_gene.model.Segkk897_pilon.29	97.291	Apalm_v2_gene.model.Sc0a5M3_430_HRSCAF_812.451	no	GeneMark.hmm,PASA,Augustus	0.9749396135265701
evm.model.hic_scaffold_6.1486	hic_scaffold_6	15912046	15918818	PREDICTED: uncharacterized protein LOC107338788				A0A2B4SYG5	2.14e-69	Uncharacterized protein OS=Stylophora pistillata GN=AWC38_SpisGene1063 PE=4 SV=1	ref|XP_015759521.1|	3.5399999999999997e-93	PREDICTED: uncharacterized protein LOC107338788 [Acropora digitifera]		0	0	0	10570at6101	0	uncharacterized protein LOC107338788	Apalm_gene.model.Segkk1216_pilon.9	100	Apalm_v2_gene.model.Sc0a5M3_151_HRSCAF_267.189	no	GeneMark.hmm,PASA,Augustus	0.9749563191613279
evm.model.hic_scaffold_6.1172	hic_scaffold_6	12169992	12170411	uncharacterized protein LOC111344864				A0A2B4RHC6	1.8700000000000002e-21	Uncharacterized protein OS=Stylophora pistillata GN=AWC38_SpisGene19980 PE=4 SV=1	ref|XP_022807862.1|	9.18e-25	uncharacterized protein LOC111344864 [Stylophora pistillata]		0	0	0						Apalm_v2_gene.model.Sc0a5M3_13_HRSCAF_21.209	no	GeneMark.hmm	0.9749702026221693
evm.model.hic_scaffold_6.424	hic_scaffold_6	5505468	5506186	Protein ALP1-like	Q9M2U3	8.58e-17	hic_scaffold_35	18661659	6.9099999999999995e-40	Nuclease HARBI1 OS=Mizuhopecten yessoensis GN=KP79_PYT15067 PE=4 SV=1	ref|XP_015772067.1|	1.04e-65	PREDICTED: putative nuclease HARBI1 [Acropora digitifera]	GO:0005634; GO:0046872; GO:0004518	0	0	0	17164at6101	0	protein ALP1-like	Apalm_gene.model.Segkk1848_pilon.4	100	Apalm_v2_gene.model.Sc0a5M3_361_HRSCAF_634.448	no	GeneMark.hmm,HiQ,PASA,Augustus	0.9749798224374495
evm.model.hic_scaffold_5.366	hic_scaffold_5	4328121	4331817	Nucleolar and spindle-associated protein 1				A0A2B4S0C4	8.03e-66	Nucleolar and spindle-associated protein 1 OS=Stylophora pistillata GN=nusap1 PE=4 SV=1	ref|XP_015748735.1|	2.92e-113	PREDICTED: nucleolar and spindle-associated protein 1-A-like [Acropora digitifera]		GO:0005874; GO:0005819; GO:0040001; GO:0000281	0	0	10360at6101	0	Predicted protein	Apalm_gene.model.Segkk1135_pilon.3	100	Apalm_v2_gene.model.Sc0a5M3_322_HRSCAF_543.567	no	GeneMark.hmm,PASA,Augustus	0.9749804534792806
evm.model.hic_scaffold_2.1297	hic_scaffold_2	13031715	13033342	PREDICTED: uncharacterized protein LOC107332262				W4YMQ5	7.72e-45	Uncharacterized protein OS=Strongylocentrotus purpuratus PE=4 SV=1	ref|XP_015752478.1|	4.52e-61	PREDICTED: uncharacterized protein LOC107332262 [Acropora digitifera]		0	0	0				Apalm_gene.model.Segkk1459_pilon.19	100	Apalm_v2_gene.model.Sc0a5M3_422_HRSCAF_795.60	no	GeneMark.hmm,Augustus	0.975
evm.model.hic_scaffold_20.1251	hic_scaffold_20	12438027	12439870	PREDICTED: uncharacterized protein LOC107334760				A0A2B4RMY2	6.27e-16	Uncharacterized protein OS=Stylophora pistillata GN=AWC38_SpisGene17466 PE=4 SV=1	ref|XP_015755219.1|	2.2700000000000002e-26	PREDICTED: uncharacterized protein LOC107334760 [Acropora digitifera]		0	0	0	16229at6101	0	uncharacterized protein LOC107334749	Apalm_gene.model.Segkk35_pilon.21	100	Apalm_v2_gene.model.Sc0a5M3_79_HRSCAF_143.1314	no	GeneMark.hmm,Augustus	0.9750271444082519
evm.model.hic_scaffold_10.1255	hic_scaffold_10	13580911	13588389	hypothetical protein AWC38_SpisGene21620				A0A2B4RCL3	4.07e-126	Uncharacterized protein OS=Stylophora pistillata GN=AWC38_SpisGene21620 PE=4 SV=1	gb|PFX14240.1|	6.299999999999999e-126	hypothetical protein AWC38_SpisGene21620 [Stylophora pistillata]		0	0	0				Apalm_gene.model.Segkk202_pilon.6	100	Apalm_v2_gene.model.Sc0a5M3_281_HRSCAF_464.1163	no	Augustus	0.9750288129081829
evm.model.hic_scaffold_10.1255	hic_scaffold_10	13580911	13588389	PREDICTED: uncharacterized protein LOC107340022				A0A2B4RCL3	6.940000000000001e-156	Uncharacterized protein OS=Stylophora pistillata GN=AWC38_SpisGene21620 PE=4 SV=1	ref|XP_015760861.1|	0	PREDICTED: uncharacterized protein LOC107340022 [Acropora digitifera]		0	0	0	19114at6101	0	uncharacterized protein LOC107354615	Apalm_gene.model.Segkk1404_pilon.1	98.083	Apalm_v2_gene.model.Sc0a5M3_1_HRSCAF_1.734	no	GeneMark.hmm,Augustus	0.9750288129081829
evm.model.hic_scaffold_5.1373	hic_scaffold_5	11461016	11464074	Fibrinogen C domain-containing protein 1	Q8N539	3.41e-65	Q8N539|FBCD1_HUMAN Fibrinogen C domain-containing protein 1 OS=Homo sapiens GN=FIBCD1 PE=1 SV=2	A0A2B4R5M4	2.1500000000000001e-88	Tenascin-R OS=Stylophora pistillata GN=TNR PE=4 SV=1	ref|XP_015760107.1|	0	PREDICTED: microfibril-associated glycoprotein 4-like [Acropora digitifera]	GO:0016021; GO:0016020; GO:0008061; GO:0046872	0	0	0				Apalm_gene.model.Segkk39_pilon.35	100	Apalm_v2_gene.model.Sc0a5M3_24_HRSCAF_39.324	no	GeneMark.hmm,HiQ,PASA,Augustus	0.9750361794500724
evm.model.hic_scaffold_20.1580	hic_scaffold_20	15435375	15435815	EGF-like repeat and discoidin I-like domain-containing protein 3	O43854	5.34e-12	O43854|EDIL3_HUMAN EGF-like repeat and discoidin I-like domain-containing protein 3 OS=Homo sapiens GN=EDIL3 PE=1 SV=1	A0A2B4SPX5	2.5e-28	Neurogenic locus Notch protein OS=Stylophora pistillata GN=N PE=4 SV=1	ref|XP_015768212.1|	3.0800000000000003e-59	PREDICTED: lactadherin-like isoform X3 [Acropora digitifera]	GO:0070062; GO:0031012; GO:1903561; GO:0005509; GO:0005178; GO:0007155; GO:0007275; GO:0010811	GO:0016021; GO:0005509	0	0				Apalm_gene.model.Segkk185_pilon.3	100	Apalm_v2_gene.model.Sc0a5M3_124_HRSCAF_222.504	no	Augustus	0.9750566893424036
evm.model.hic_scaffold_15.1555	hic_scaffold_15	16068289	16069283	PREDICTED: uncharacterized protein LOC107351206							ref|XP_015772988.1|	1.95e-20	PREDICTED: uncharacterized protein LOC107351206 [Acropora digitifera]			0	0				Apalm_gene.model.Segkk726_pilon.6	100	Apalm_v2_gene.model.Sc0a5M3_424_HRSCAF_798.848	no	GeneMark.hmm,Augustus	0.9750692520775623
evm.model.hic_scaffold_11.1033	hic_scaffold_11	9681853	9687625	Protein argonaute-2 (Fragment)	O77503	7.2e-81	Protein argonaute-2 (Fragment) OS=Oryctolagus cuniculus GN=AGO2 PE=1 SV=2	A0A1A8R0C9	9.6e-132	Eukaryotic translation initiation factor 2C, 1 OS=Nothobranchius pienaari GN=EIF2C1 PE=3 SV=1	ref|XP_015751563.1|	0	PREDICTED: protein argonaute-2-like isoform X1 [Acropora digitifera]	GO:0030529; GO:0035068; GO:0005845; GO:0005634; GO:0000932; GO:0005844; GO:0016442; GO:0070578; GO:0070551; GO:0046872; GO:0000340; GO:0035197; GO:0031047; GO:0035278; GO:0035279; GO:0045947; GO:1900153; GO:0060213; GO:0031054; GO:0006355; GO:0006351	GO:0003743; GO:0031047	0	0				Apalm_gene.model.Segkk1357_pilon.8	100	Apalm_v2_gene.model.Sc0a5M3_369_HRSCAF_655.398	no	GeneMark.hmm,PASA,Augustus	0.9750812567713976
evm.model.hic_scaffold_35.1453	hic_scaffold_35	13201598	13217142	Ryncolin-1				A0A2B4RHA1	2.6e-92	Ryncolin-1 OS=Stylophora pistillata GN=Ryncolin-1 PE=4 SV=1	ref|XP_015772919.1|	2.1600000000000002e-132	PREDICTED: uncharacterized protein LOC107351156 [Acropora digitifera]		GO:0005201	0	0	9293at6101	0	Fibrinogen, alpha/beta/gamma chain, C-terminal globular domain	Apalm_gene.model.Segkk1155_pilon.6	97.985	Apalm_v2_gene.model.Sc0a5M3_221_HRSCAF_370.6	no	GeneMark.hmm,HiQ,PASA,Augustus	0.9751332149200711
evm.model.hic_scaffold_11.304	hic_scaffold_11	3124852	3139290	Cytochrome P450 4V2	Q6ZWL3	1.58e-92	Cytochrome P450 4V2 OS=Homo sapiens GN=CYP4V2 PE=1 SV=2	A7SWY9	5.32e-109	Predicted protein OS=Nematostella vectensis GN=v1g194368 PE=3 SV=1	ref|XP_015756430.1|	0	PREDICTED: cytochrome P450 4V2-like isoform X1 [Acropora digitifera]	GO:0005789; GO:0016021; GO:0020037; GO:0005506; GO:0004497; GO:0016705; GO:0010430; GO:0050896; GO:0001523; GO:0016125; GO:0007601	GO:0016021; GO:0020037; GO:0005506; GO:0004497; GO:0016705	0	0	4356at6101	0	cytochrome P450 4V2-like	Apalm_gene.model.Segkk450_pilon.10	84.416	Apalm_v2_gene.model.Sc0a5M3_389_HRSCAF_706.30	no	GeneMark.hmm,Augustus	0.9751387347391787
evm.model.hic_scaffold_1.1294	hic_scaffold_1	11116046	11128290	PREDICTED: uncharacterized protein LOC107358622 isoform X2							ref|XP_015780705.1|	1.4000000000000002e-31	PREDICTED: uncharacterized protein LOC107358622 isoform X2 [Acropora digitifera]			0	0				Apalm_gene.model.Segkk765_pilon.41	100	Apalm_v2_gene.model.Sc0a5M3_272_HRSCAF_451.318	no	PASA,Augustus	0.9751697792869269
evm.model.hic_scaffold_5.581	hic_scaffold_5	6557043	6560936	Retrovirus-related Pol polyprotein from transposon opus	Q8I7P9	4.3e-22	Retrovirus-related Pol polyprotein from transposon opus OS=Drosophila melanogaster GN=pol PE=3 SV=1	A0A1A8B022	5.02e-75	Uncharacterized protein OS=Nothobranchius furzeri GN=BX640584.1 PE=4 SV=1	ref|XP_015773685.1|	7.790000000000001e-122	PREDICTED: uncharacterized protein K02A2.6-like [Acropora digitifera]	GO:0005634; GO:0004519; GO:0003676; GO:0008233; GO:0003964; GO:0015074; GO:0006313	GO:0004190; GO:0003676; GO:0008270; GO:0015074	0	0	15581at6101	0	uncharacterized protein K02A2.6-like	Apalm_gene.model.Segkk695_pilon.11	85.093	Apalm_v2_gene.model.Sc0a5M3_322_HRSCAF_543.342	Retrovirus-related Pol polyprotein from transposon opus	Augustus	0.9751796211626388
evm.model.hic_scaffold_2.418	hic_scaffold_2	4279881	4286110	Poly [ADP-ribose] polymerase 14	Q460N5	0	Poly [ADP-ribose] polymerase 14 OS=Homo sapiens GN=PARP14 PE=1 SV=3	A0A2B4RDU4	0	Poly [ADP-ribose] polymerase 14 OS=Stylophora pistillata GN=PARP14 PE=4 SV=1	ref|XP_015776502.1|	0	PREDICTED: poly [ADP-ribose] polymerase 14-like [Acropora digitifera]	GO:0005737; GO:0005829; GO:0016020; GO:0005634; GO:0019899; GO:0003950; GO:0070403; GO:0003723; GO:0045087; GO:0010629; GO:0060336; GO:0042532; GO:1902216; GO:0042531; GO:0006471; GO:0070212; GO:0006355; GO:0006351	GO:0003950; GO:0003723	K15261	K15261	11441at6101	0	poly	Apalm_gene.model.Segkk410_pilon.25	100	Apalm_v2_gene.model.Sc0a5M3_390_HRSCAF_714.439	no	GeneMark.hmm,HiQ,Augustus	0.9752204487107936
evm.model.hic_scaffold_11.766	hic_scaffold_11	6739816	6743055	PREDICTED: uncharacterized protein LOC107350830				A7RXQ7	2.7e-56	Predicted protein OS=Nematostella vectensis GN=v1g232409 PE=4 SV=1	ref|XP_015772568.1|	0	PREDICTED: uncharacterized protein LOC107350830 [Acropora digitifera]		0	0	0	7324at6101	0	uncharacterized protein LOC111323495	Apalm_gene.model.Segkk359_pilon.3	100	Apalm_v2_gene.model.Sc0a5M3_338_HRSCAF_588.182	no	GeneMark.hmm,HiQ,PASA,Augustus	0.9752252252252253
evm.model.hic_scaffold_11.763	hic_scaffold_11	6721412	6721987	hypothetical protein												0	0						Apalm_v2_gene.model.Sc0a5M3_338_HRSCAF_588.179	no	GeneMark.hmm	0.9752252252252253
evm.model.hic_scaffold_4.1113	hic_scaffold_4	12554399	12554893	PREDICTED: uncharacterized protein LOC107331701				H3ARD1	8.94e-10	Uncharacterized protein OS=Latimeria chalumnae PE=4 SV=1	ref|XP_015751801.1|	6.15e-44	PREDICTED: uncharacterized protein LOC107331701 [Acropora digitifera]		GO:0005739; GO:0004871; GO:0051607	0	0						Apalm_v2_gene.model.Sc0a5M3_314_HRSCAF_527.1127	no	GeneMark.hmm	0.9752321981424149
evm.model.hic_scaffold_20.1603	hic_scaffold_20	15695794	15696294	Nucleotide-binding oligomerization domain-containing protein 2	Q8K3Z0	1.79e-12	Nucleotide-binding oligomerization domain-containing protein 2 OS=Mus musculus GN=Nod2 PE=1 SV=1	A0A2B4RJX5	5.85e-73	Protein NLRC3 OS=Stylophora pistillata GN=NLRC3 PE=4 SV=1	ref|XP_015749493.1|	1.0199999999999999e-165	PREDICTED: uncharacterized protein LOC107329298 [Acropora digitifera]	GO:0016323; GO:0009986; GO:0005737; GO:0005856; GO:0005829; GO:0005794; GO:0005886; GO:0043234; GO:0031982; GO:0003779; GO:0005524; GO:0050700; GO:0016888; GO:0019899; GO:0030544; GO:0051879; GO:0032500; GO:0042834; GO:0019901; GO:0002253; GO:0071225; GO:0071224; GO:0002367; GO:0002374; GO:0006952; GO:0042742; GO:0050830; GO:0016045; GO:0009595; GO:0032498; GO:0002381; GO:0006954; GO:0045087; GO:…	GO:0003824; GO:0009116	0	0				Apalm_gene.model.Segkk987_pilon.1	100	Apalm_v2_gene.model.Sc0a5M3_124_HRSCAF_222.480	no	Augustus	0.975255
evm.model.hic_scaffold_17.1666	hic_scaffold_17	14838864	14840360	Atrial natriuretic peptide receptor 2	P46197	1.0600000000000001e-35	Atrial natriuretic peptide receptor 2 OS=Bos taurus GN=NPR2 PE=2 SV=1	A0A2B4RAW1	0	Atrial natriuretic peptide receptor 1 OS=Stylophora pistillata GN=Npr1 PE=4 SV=1	ref|XP_015771921.1|	0	PREDICTED: uncharacterized protein LOC107350213 [Acropora digitifera]	GO:0008074; GO:0005887; GO:0005886; GO:0005524; GO:0005525; GO:0004383; GO:0042802; GO:0016941; GO:0004672; GO:0006182; GO:0035556; GO:0001503; GO:0007168	GO:0016021; GO:0005622; GO:0004383; GO:0035556	0	0	2675at6101	0	adenylate cyclase, germination specific-like	Apalm_gene.model.Segkk1709_pilon.10	100	Apalm_v2_gene.model.Sc0a5M3_375_HRSCAF_671.147	no	GeneMark.hmm,Augustus	0.9752673796791443
evm.model.hic_scaffold_10.1548	hic_scaffold_10	16640412	16644712	Pro-Pol polyprotein	P23074	3.38e-15	Pro-Pol polyprotein OS=Simian foamy virus type 1 GN=pol PE=1 SV=3	W4YIF3	1.18e-165	Uncharacterized protein OS=Strongylocentrotus purpuratus PE=4 SV=1	gb|KXJ29698.1|	0	Transposon Ty3-G Gag-Pol polyprotein [Exaiptasia pallida]	GO:0030430; GO:0042025; GO:0019012; GO:0004190; GO:0003887; GO:0046872; GO:0003723; GO:0003964; GO:0004523; GO:0015074; GO:0006310; GO:0075713; GO:0046718; GO:0044826; GO:0075732	GO:0003677; GO:0015074; GO:0006310	0	0	12606at6101	0	arylsulfatase B-like	Apalm_gene.model.Segkk523_pilon.10	79.959	Apalm_v2_gene.model.Sc0a5M3_281_HRSCAF_464.856	Pro-Pol polyprotein	GeneMark.hmm,Augustus	0.9752964426877471
evm.model.hic_scaffold_1.681	hic_scaffold_1	6757625	6757786	hypothetical protein												0	0						Apalm_v2_gene.model.Sc0a5M3_1_HRSCAF_1.701	no	GeneMark.hmm	0.9753086419753086
evm.model.hic_scaffold_4.261	hic_scaffold_4	3011059	3018038	Transmembrane protein 237	F1NVK6	1e-08	Transmembrane protein 237 OS=Gallus gallus GN=TMEM237 PE=3 SV=2	A0A2B4S0X8	0	Transmembrane protein 237 OS=Stylophora pistillata GN=TMEM237 PE=4 SV=1	ref|XP_020630126.1|	0	transmembrane protein 237A-like isoform X1 [Orbicella faveolata]	GO:0035869; GO:0016021; GO:0060271; GO:0030111	GO:0016021	K22765	K22765	12897at6101	0	transmembrane protein 237A-like	Apalm_gene.model.Segkk431_pilon.24	100	Apalm_v2_gene.model.Sc0a5M3_314_HRSCAF_527.211	no	GeneMark.hmm,PASA,Augustus	0.9753470064222084
evm.model.hic_scaffold_4.950	hic_scaffold_4	11115904	11118782	hypothetical protein												0	0				Apalm_gene.model.Segkk99_pilon.12	94.667	Apalm_v2_gene.model.Sc0a5M3_314_HRSCAF_527.952	no	PASA,Augustus	0.9753629564452265
evm.model.hic_scaffold_11.943	hic_scaffold_11	8694852	8704110	PREDICTED: uncharacterized protein LOC107333097 isoform X1				A0A2B4S2M1	1.02e-67	Uncharacterized protein OS=Stylophora pistillata GN=AWC38_SpisGene12757 PE=4 SV=1	ref|XP_015753341.1|	0	PREDICTED: uncharacterized protein LOC107333097 isoform X1 [Acropora digitifera]		GO:0016021	K22190	K22190	9973at6101	0	uncharacterized protein LOC111333868	Apalm_gene.model.Segkk1622_pilon.28	100	Apalm_v2_gene.model.Sc0a5M3_369_HRSCAF_655.504	no	GeneMark.hmm,PASA,Augustus	0.975422
evm.model.hic_scaffold_11.1084	hic_scaffold_11	10272952	10273398	Polyprotein P3				A0A2B4R9P0	2.12e-39	Polyprotein P3 OS=Stylophora pistillata GN=2 PE=4 SV=1	gb|PFX15064.1|	3.29e-39	Polyprotein P3 [Stylophora pistillata]		0	0	0				Apalm_gene.model.Segkk943_pilon.10	100	Apalm_v2_gene.model.Sc0a5M3_369_HRSCAF_655.350	Polyprotein P3	Augustus	0.9754672897196262
evm.model.hic_scaffold_4.446	hic_scaffold_4	5414338	5414787	Myeloid differentiation primary response protein MyD88				A0A2B4S3X5	1e-41	Myeloid differentiation primary response protein MyD88 OS=Stylophora pistillata GN=MYD88 PE=4 SV=1	ref|XP_015764796.1|	1.51e-99	PREDICTED: uncharacterized protein LOC107343727 [Acropora digitifera]		GO:0007165	0	0	12857at6101	0	uncharacterized protein LOC107343727	Apalm_gene.model.Segkk838_pilon.3	100	Apalm_v2_gene.model.Sc0a5M3_314_HRSCAF_527.415	no	Augustus	0.9755555555555555
evm.model.hic_scaffold_20.1128	hic_scaffold_20	11630234	11630683	PREDICTED: uncharacterized protein LOC107344294				A0A2B4S2B2	0	Uncharacterized protein OS=Stylophora pistillata GN=AWC38_SpisGene12253 PE=4 SV=1	ref|XP_015765433.1|	0	PREDICTED: uncharacterized protein LOC107344294 [Acropora digitifera]		GO:0003677	0	0				Apalm_gene.model.Segkk854_pilon.20	90.604	Apalm_v2_gene.model.Sc0a5M3_79_HRSCAF_143.1175	no	GeneMark.hmm	0.9755555555555555
evm.model.hic_scaffold_5.389	hic_scaffold_5	4674235	4682072	N-acetylneuraminate 9-O-acetyltransferase	Q7TN73	8.08e-41	N-acetylneuraminate 9-O-acetyltransferase OS=Mus musculus GN=Casd1 PE=2 SV=1	A7RI69	1.59e-66	Predicted protein (Fragment) OS=Nematostella vectensis GN=v1g238466 PE=4 SV=1	ref|XP_015766711.1|	3.5099999999999997e-165	PREDICTED: CAS1 domain-containing protein 1-like [Acropora digitifera]	GO:0030173; GO:0047186; GO:0005975	GO:0016021	K03377	K03377				Apalm_gene.model.Segkk1135_pilon.25	100	Apalm_v2_gene.model.Sc0a5M3_322_HRSCAF_543.541	no	GeneMark.hmm,PASA,Augustus	0.9755700325732899
evm.model.hic_scaffold_11.1231	hic_scaffold_11	11825507	11826001	L-threonine 3-dehydrogenase				A0A2B4T215	2.73e-49	L-threonine 3-dehydrogenase OS=Stylophora pistillata GN=tdh PE=4 SV=1	ref|XP_015763440.1|	6.11e-90	PREDICTED: uncharacterized protein LOC107342461 [Acropora digitifera]		0	0	0						Apalm_v2_gene.model.Sc0a5M3_369_HRSCAF_655.189	no	GeneMark.hmm	0.97561
evm.model.hic_scaffold_5.206	hic_scaffold_5	2484196	2489679	NFX1-type zinc finger-containing protein 1	Q8R151	2.15e-76	Q8R151|ZNFX1_MOUSE NFX1-type zinc finger-containing protein 1 OS=Mus musculus GN=Znfx1 PE=1 SV=3	A0A2B4R910	0	NFX1-type zinc finger-containing protein 1 OS=Stylophora pistillata GN=Znfx1 PE=4 SV=1	ref|XP_015758485.1|	0	PREDICTED: NFX1-type zinc finger-containing protein 1-like isoform X2 [Acropora digitifera]	GO:0005634; GO:0003700; GO:0008270	0	0	0	293at6101	0	NFX1-type zinc finger-containing protein 1-like	Apalm_gene.model.Segkk189_pilon.12	99.859	Apalm_v2_gene.model.Sc0a5M3_10_HRSCAF_15.99	no	GeneMark.hmm,Augustus	0.9756813417190776
evm.model.hic_scaffold_35.818	hic_scaffold_35	8212250	8212537	hypothetical protein												0	0				Apalm_gene.model.Segkk1362_pilon.41	100	Apalm_v2_gene.model.Sc0a5M3_401_HRSCAF_746.661	no	Augustus	0.9756944444444444
evm.model.hic_scaffold_35.645	hic_scaffold_35	6969252	6971926	PREDICTED: uncharacterized protein LOC107335131				A0A2B4RL94	5.12e-51	Uncharacterized protein OS=Stylophora pistillata GN=AWC38_SpisGene18405 PE=4 SV=1	ref|XP_015755583.1|	6.069999999999999e-91	PREDICTED: uncharacterized protein LOC107335131 [Acropora digitifera]		0	0	0	9067at6101	0	uncharacterized protein LOC107342671	Apalm_gene.model.Segkk1381_pilon.2	100	Apalm_v2_gene.model.Sc0a5M3_401_HRSCAF_746.839	no	GeneMark.hmm,Augustus	0.9756944444444444
evm.model.hic_scaffold_17.1873	hic_scaffold_17	16919008	16927716	Fibroblast growth factor receptor	Q4H3K6	3.71e-06	Q4H3K6|FGFR_CIOIN Fibroblast growth factor receptor OS=Ciona intestinalis GN=FGFR PE=2 SV=1	A0A182VZS2	3.56e-06	Uncharacterized protein OS=Anopheles minimus PE=4 SV=1	ref|XP_015751820.1|	1.39e-62	PREDICTED: hemicentin-1-like [Acropora digitifera]	GO:0016021; GO:0005524; GO:0005007; GO:0008284	0	0	0				Apalm_gene.model.Segkk91_pilon.7	100	Apalm_v2_gene.model.Sc0a5M3_375_HRSCAF_671.358	no	GeneMark.hmm,PASA,Augustus	0.9757094211123724
evm.model.hic_scaffold_35.848	hic_scaffold_35	8371711	8371916	hypothetical protein												0	0						Apalm_v2_gene.model.Sc0a5M3_401_HRSCAF_746.630	no	GeneMark.hmm	0.9757281553398058
evm.model.hic_scaffold_2.336	hic_scaffold_2	3579124	3579465	hypothetical protein												0	0						Apalm_v2_gene.model.Sc0a5M3_390_HRSCAF_714.357	no	GeneMark.hmm	0.9758064516129032
evm.model.hic_scaffold_6.526	hic_scaffold_6	6671981	6672767	PREDICTED: uncharacterized protein LOC107330291			hic_scaffold_5	5001755	1.68e-23	Uncharacterized protein OS=Stylophora pistillata GN=AWC38_SpisGene21984 PE=4 SV=1	ref|XP_015750411.1|	3.14e-136	PREDICTED: uncharacterized protein LOC107330291 [Acropora digitifera]		0	0	0				Apalm_gene.model.Segkk502_pilon.10	79.339	Apalm_v2_gene.model.Sc0a5M3_361_HRSCAF_634.556	no	HiQ,Augustus	0.9758576874205845
evm.model.hic_scaffold_6.432	hic_scaffold_6	5596238	5606119	Nucleotide-binding oligomerization domain-containing protein 2	Q9NWB7	8.16e-06	hic_scaffold_5	1086519	9.379999999999999e-46	Nucleotide-binding oligomerization domain-containing protein 2 OS=Stylophora pistillata GN=Nod2 PE=4 SV=1	ref|XP_015759447.1|	1.61e-94	PREDICTED: uncharacterized protein LOC107338730 [Acropora digitifera]	GO:0005930; GO:0005813; GO:0036064; GO:0097542; GO:0005929; GO:0044292; GO:0005794; GO:0030992; GO:0032391; GO:0003677; GO:0006919; GO:0006915; GO:0060271; GO:0001947; GO:0042073; GO:0035735; GO:0060972; GO:0044458; GO:0050680; GO:0001843; GO:1905515; GO:0042981; GO:0006355; GO:0007224; GO:0006351	0	0	0	19114at6101	0	uncharacterized protein LOC107354615	Apalm_gene.model.Segkk1657_pilon.6	85.078	Apalm_v2_gene.model.Sc0a5M3_361_HRSCAF_634.456	no	GeneMark.hmm,HiQ,Augustus	0.9758590691605046
evm.model.hic_scaffold_10.664	hic_scaffold_10	7755886	7756536	hypothetical protein AWC38_SpisGene13627				A0A2B4RYL2	1.15e-17	Uncharacterized protein OS=Stylophora pistillata GN=AWC38_SpisGene13627 PE=4 SV=1	gb|PFX21889.1|	1.78e-17	hypothetical protein AWC38_SpisGene13627 [Stylophora pistillata]		0	0	0				Apalm_gene.model.Segkk129_pilon.63	88.35	Apalm_v2_gene.model.Sc0a5M3_44_HRSCAF_77.699	no	Augustus	0.9758974358974359
evm.model.hic_scaffold_10.240	hic_scaffold_10	2592271	2594505	PREDICTED: uncharacterized protein LOC107347831				A0A2B4RR63	9.88e-118	Uncharacterized protein OS=Stylophora pistillata GN=AWC38_SpisGene16783 PE=4 SV=1	ref|XP_015769290.1|	1.03e-155	PREDICTED: uncharacterized protein LOC107347831 [Acropora digitifera]		GO:0051920	0	0	8062at6101	0	uncharacterized protein LOC107347831	Apalm_gene.model.Segkk1282_pilon.5	100	Apalm_v2_gene.model.Sc0a5M3_44_HRSCAF_77.257	no	GeneMark.hmm,PASA,Augustus	0.9759849906191369
evm.model.hic_scaffold_15.1110	hic_scaffold_15	11191078	11195274	RNA-directed DNA polymerase from mobile element jockey	P21329	3.7e-06	RNA-directed DNA polymerase from mobile element jockey OS=Drosophila funebris GN=jockey\pol PE=1 SV=1	W4Y455	4.92e-62	Uncharacterized protein OS=Strongylocentrotus purpuratus PE=4 SV=1	ref|XP_011672781.1|	1.38e-62	PREDICTED: RNA-directed DNA polymerase from mobile element jockey-like [Strongylocentrotus purpuratus]	GO:0003964	GO:0003964	0	0	15189at6101	0	uncharacterized protein LOC110234956	Apalm_gene.model.Segkk1179_pilon.1	100	Apalm_v2_gene.model.Sc0a5M3_424_HRSCAF_798.385	RNA-directed DNA polymerase from mobile element jockey	Augustus	0.9760312151616499
evm.model.hic_scaffold_6.1288	hic_scaffold_6	13772603	13773271	hypothetical protein												0	K01179				Apalm_gene.model.Segkk84_pilon.87	100	Apalm_v2_gene.model.Sc0a5M3_13_HRSCAF_21.90	no	GeneMark.hmm,HiQ,Augustus	0.9760479041916168
evm.model.hic_scaffold_2.383	hic_scaffold_2	4005093	4016222	Aspartyl aminopeptidase	Q9Z2W0	0	Q9Z2W0|DNPEP_MOUSE Aspartyl aminopeptidase OS=Mus musculus GN=Dnpep PE=1 SV=2	A0A2B4SVJ6	0	Aspartyl aminopeptidase OS=Stylophora pistillata GN=Dnpep PE=4 SV=1	ref|XP_020623063.1|	0	aspartyl aminopeptidase-like [Orbicella faveolata]	GO:0005737; GO:0005829; GO:0005576; GO:0042802; GO:0070006; GO:0008270; GO:0006518	GO:0004177; GO:0008237; GO:0008270	K01267	K01267	2840at6101	0	aspartyl aminopeptidase-like	Apalm_gene.model.Segkk67_pilon.2	100	Apalm_v2_gene.model.Sc0a5M3_390_HRSCAF_714.404	no	GeneMark.hmm,PASA,Augustus	0.9761376248612652
evm.model.hic_scaffold_20.44	hic_scaffold_20	459796	465255	GPN-loop GTPase 2	Q8VEJ1	9.490000000000001e-133	GPN-loop GTPase 2 OS=Mus musculus GN=Gpn2 PE=2 SV=2	A0A2B4SMR5	2.42e-169	GPN-loop GTPase 2 OS=Stylophora pistillata GN=Gpn2 PE=4 SV=1	gb|PFX31191.1|	3.75e-169	GPN-loop GTPase 2-like [Stylophora pistillata]	GO:0005737; GO:0005525; GO:0003924; GO:0044376; GO:1990022	0	K06883	K06883	4936at6101	0	GPN-loop GTPase 2-like	Apalm_gene.model.Segkk287_pilon.31	100	Apalm_v2_gene.model.Sc0a5M3_79_HRSCAF_143.52	no	GeneMark.hmm,PASA,Augustus	0.9761658031088083
evm.model.hic_scaffold_10.638	hic_scaffold_10	7344753	7348904	Ras-related protein Rab-28	Q5RFI2	1.87e-95	Ras-related protein Rab-28 OS=Pongo abelii GN=RAB28 PE=2 SV=1	A0A2B4RI61	8.54e-149	Ras-related protein Rab-28 OS=Stylophora pistillata GN=RAB28 PE=4 SV=1	ref|XP_020603672.1|	2.66e-152	ras-related protein Rab-28-like [Orbicella faveolata]	GO:0036064; GO:0035253; GO:0005737; GO:0005886; GO:0019003; GO:0005525; GO:0003924	GO:0005525; GO:0003924	K07915	K07915	6239at6101	0	Predicted protein	Apalm_gene.model.Segkk551_pilon.6	100	Apalm_v2_gene.model.Sc0a5M3_44_HRSCAF_77.670	no	GeneMark.hmm,PASA,Augustus	0.9761797752808988
evm.model.hic_scaffold_31.62	hic_scaffold_31	502317	506639	Uridine diphosphate glucose pyrophosphatase	Q05B60	2.3899999999999997e-52	Uridine diphosphate glucose pyrophosphatase OS=Bos taurus GN=NUDT14 PE=2 SV=1	A0A2B4S922	2.59e-125	Uridine diphosphate glucose pyrophosphatase OS=Stylophora pistillata GN=NUDT14 PE=4 SV=1	ref|XP_015779194.1|	2.8900000000000003e-163	PREDICTED: uridine diphosphate glucose pyrophosphatase-like [Acropora digitifera]	GO:0005737; GO:0047631; GO:0042802; GO:0046872; GO:0008768	GO:0016818; GO:0046872	K08077	K08077	6724at6101	0	uridine diphosphate glucose pyrophosphatase-like	Apalm_gene.model.Segkk1360_pilon.1	100	Apalm_v2_gene.model.Sc0a5M3_171_HRSCAF_300.63	no	GeneMark.hmm,PASA,Augustus	0.9762005054759899
evm.model.hic_scaffold_21.341	hic_scaffold_21	3640839	3646375	Vesicular inhibitory amino acid transporter	Q6PF45	3.51e-52	Vesicular inhibitory amino acid transporter OS=Xenopus laevis GN=slc32a1 PE=2 SV=1	A0A2B4RL25	0	Vesicular inhibitory amino acid transporter OS=Stylophora pistillata GN=SLC32A1 PE=4 SV=1	ref|XP_020614984.1|	0	vesicular inhibitory amino acid transporter-like [Orbicella faveolata]	GO:0030659; GO:0016021; GO:0006836	GO:0016021	K15015	K15015	5790at6101	0	vesicular inhibitory amino acid transporter-like	Apalm_gene.model.Segkk422_pilon.9	100	Apalm_v2_gene.model.Sc0a5M3_382_HRSCAF_692.480	no	GeneMark.hmm,HiQ,PASA,Augustus	0.9762594093804284
evm.model.hic_scaffold_21.1455	hic_scaffold_21	14450456	14451889	Ankyrin-1	P16157	3.05e-62	Ankyrin-1 OS=Homo sapiens GN=ANK1 PE=1 SV=3	W4XNP0	4.93e-76	Uncharacterized protein OS=Strongylocentrotus purpuratus PE=4 SV=1	ref|XP_015756093.1|	0	PREDICTED: ankyrin-1-like, partial [Acropora digitifera]	GO:0030673; GO:0016323; GO:0005856; GO:0005829; GO:0031430; GO:0005634; GO:0005886; GO:0045211; GO:0042383; GO:0016529; GO:0014731; GO:0030018; GO:0051117; GO:0008093; GO:0019899; GO:0030507; GO:0005200; GO:0005198; GO:0007010; GO:0006888; GO:0006887; GO:0045199; GO:0010638; GO:0072659; GO:0007165	GO:0007165	0	0	119at6101	0	serine/threonine-protein phosphatase 6 regulatory ankyrin repeat subunit B-like	Apalm_gene.model.Segkk847_pilon.9	100	Apalm_v2_gene.model.Sc0a5M3_84_HRSCAF_150.22	no	Augustus	0.9762900976290098
evm.model.hic_scaffold_2.1187	hic_scaffold_2	12229812	12231278	hypothetical protein AC249_AIPGENE26382				A0A2B4SAG0	2.47e-142	Uncharacterized protein OS=Stylophora pistillata GN=AWC38_SpisGene9547 PE=4 SV=1	gb|KXJ26802.1|	0	hypothetical protein AC249_AIPGENE26382 [Exaiptasia pallida]		0	0	0				Apalm_gene.model.Segkk1847_pilon.13	47.537	Apalm_v2_gene.model.Sc0a5M3_430_HRSCAF_812.602	no	GeneMark.hmm	0.9763157894736842
evm.model.hic_scaffold_1.868	hic_scaffold_1	7836371	7836916	PREDICTED: uncharacterized protein LOC107347353				A7T0X4	2.14e-40	Predicted protein OS=Nematostella vectensis GN=v1g220646 PE=4 SV=1	ref|XP_015768734.1|	1.97e-98	PREDICTED: uncharacterized protein LOC107347353 [Acropora digitifera]		GO:0003677; GO:0015074; GO:0006310	0	0				Apalm_gene.model.Segkk37_pilon.25	100	Apalm_v2_gene.model.Sc0a5M3_9_HRSCAF_12.27	no	GeneMark.hmm	0.9763313609467456
evm.model.hic_scaffold_20.1358	hic_scaffold_20	13203980	13204444	Pro-Pol polyprotein				A0A2B4RUK4	6.760000000000001e-29	Pro-Pol polyprotein OS=Stylophora pistillata GN=pol PE=4 SV=1	ref|XP_020913781.1|	8.29e-40	uncharacterized protein LOC110251409 [Exaiptasia pallida]		0	0	0						Apalm_v2_gene.model.Sc0a5M3_110_HRSCAF_200.84	Pro-Pol polyprotein	GeneMark.hmm	0.9763440860215054
evm.model.hic_scaffold_21.709	hic_scaffold_21	7009701	7010970	p2X purinoceptor 7-like				A0A1S3IVF6	4.15e-21	p2X purinoceptor 7-like OS=Lingula unguis GN=LOC106167330 PE=4 SV=1	ref|XP_015774264.1|	2.53e-44	PREDICTED: uncharacterized protein LOC107352443 [Acropora digitifera]		0	0	0				Apalm_gene.model.Segkk1985_pilon.36	100	Apalm_v2_gene.model.Sc0a5M3_382_HRSCAF_692.71	no	GeneMark.hmm,HiQ,Augustus	0.9763593380614657
evm.model.hic_scaffold_35.10	hic_scaffold_35	84070	91373	Tetraspanin-9	Q06AA5	1.53e-39	Tetraspanin-9 OS=Sus scrofa GN=TSPAN9 PE=2 SV=1	A7RLE8	9.75e-77	Tetraspanin OS=Nematostella vectensis GN=v1g236446 PE=3 SV=1	ref|XP_015766319.1|	2.62e-134	PREDICTED: tetraspanin-4-like [Acropora digitifera]	GO:0005887; GO:0007166	GO:0005887; GO:0007166	K06497	K06497	8805at6101	0		Apalm_gene.model.Segkk250_pilon.49	100	Apalm_v2_gene.model.Sc0a5M3_327_HRSCAF_556.102	no	GeneMark.hmm,PASA,Augustus	0.9763681592039801
evm.model.hic_scaffold_10.1157	hic_scaffold_10	12488272	12488976	hypothetical protein												0	0				Apalm_gene.model.Segkk1171_pilon.12	100	Apalm_v2_gene.model.Sc0a5M3_20_HRSCAF_34.59	no	Augustus	0.9763912310286678
evm.model.hic_scaffold_17.993	hic_scaffold_17	9930590	9931063	ATP-dependent DNA helicase hus2/rqh1	Q09811	1.62e-09	ATP-dependent DNA helicase hus2/rqh1 OS=Schizosaccharomyces pombe (strain 972 / ATCC 24843) GN=rqh1 PE=1 SV=1	C3ZEC9	3.18e-17	Uncharacterized protein OS=Branchiostoma floridae GN=BRAFLDRAFT_72852 PE=4 SV=1	ref|XP_020893408.1|	9.640000000000001e-27	ATP-dependent DNA helicase Q-like SIM [Exaiptasia pallida]	GO:0005737; GO:0000228; GO:0043596; GO:0005730; GO:0031422; GO:0035861; GO:0005524; GO:0043140; GO:0003677; GO:0009378; GO:0006974; GO:0032508; GO:0000724; GO:0031573; GO:0043007; GO:1990426; GO:0006301; GO:0000725; GO:1903221; GO:0031297; GO:0071140; GO:0070914	GO:0005694; GO:0005737; GO:0005634; GO:0005524; GO:0043140; GO:0003677; GO:0009378; GO:0000724	0	0				Apalm_gene.model.Segkk1858_pilon.2	100	Apalm_v2_gene.model.Sc0a5M3_331_HRSCAF_562.238	no	Augustus	0.9763948497854077
evm.model.hic_scaffold_20.817	hic_scaffold_20	9014770	9019506	Epidermal retinol dehydrogenase 2	Q7TQA3	3.69e-68	Epidermal retinol dehydrogenase 2 OS=Mus musculus GN=Sdr16c5 PE=2 SV=1	A0A2B4RP64	2.57e-126	Epidermal retinol dehydrogenase 2 OS=Stylophora pistillata GN=SDR16C5 PE=4 SV=1	ref|XP_015756223.1|	0	PREDICTED: epidermal retinol dehydrogenase 2-like [Acropora digitifera]	GO:0005789; GO:0016021; GO:0005634; GO:0017053; GO:0033613; GO:0004745; GO:0008134; GO:0001191; GO:0043616; GO:0035067; GO:0000122; GO:0031065; GO:0042574; GO:0042572	GO:0016021; GO:0016491	K15734	K15734	7423at6101	0	epidermal retinol dehydrogenase 2-like	Apalm_gene.model.Segkk1047_pilon.4	100	Apalm_v2_gene.model.Sc0a5M3_79_HRSCAF_143.844	no	GeneMark.hmm,PASA,Augustus	0.9763952790558111
evm.model.hic_scaffold_6.888	hic_scaffold_6	9170073	9174740	Retrovirus-related Pol polyprotein from transposon 17.6	P04323	2.32e-44	Retrovirus-related Pol polyprotein from transposon 17.6 OS=Drosophila melanogaster GN=pol PE=3 SV=1	A0A2B4RR25	1.74e-83	Retrovirus-related Pol polyprotein from transposon 17.6 OS=Stylophora pistillata GN=pol PE=4 SV=1	ref|XP_015775952.1|	1.6200000000000003e-132	PREDICTED: uncharacterized protein LOC107354063 [Acropora digitifera]	GO:0004190; GO:0004519; GO:0003676; GO:0003964; GO:0015074	GO:0004190	0	K21027	12383at6101	0	uncharacterized protein LOC110067018	Apalm_gene.model.Segkk1406_pilon.20	96.6	Apalm_v2_gene.model.Sc0a5M3_13_HRSCAF_21.499	Retrovirus-related Pol polyprotein from transposon 17.6	GeneMark.hmm,HiQ,Augustus	0.9764492753623188
evm.model.hic_scaffold_31.1518	hic_scaffold_31	11651289	11657109	Venom prothrombin activator oscutarin-C non-catalytic subunit	Q58L91	2.63e-30	Venom prothrombin activator oscutarin-C non-catalytic subunit OS=Oxyuranus scutellatus PE=1 SV=1	A0A2B4RVB0	1.25e-80	Polycystin-1 OS=Stylophora pistillata GN=PKD1 PE=4 SV=1	ref|XP_015748020.1|	0	PREDICTED: EGF-like repeat and discoidin I-like domain-containing protein 3, partial [Acropora digitifera]	GO:0005576; GO:0005507; GO:0016504; GO:0090729; GO:0044469; GO:0035807; GO:0006508	GO:0016021; GO:0005509	0	0				Apalm_gene.model.Segkk1850_pilon.26	92.171	Apalm_v2_gene.model.SC0A5M3_337_HRSCAF_586.756	no	GeneMark.hmm,Augustus	0.9764668967681205
evm.model.hic_scaffold_15.705	hic_scaffold_15	7303841	7308411	Transposon Tf2-9 polyprotein				A0A2B4RZ39	5.96e-14	Transposon Tf2-9 polyprotein OS=Stylophora pistillata GN=Tf2-9 PE=4 SV=1	ref|XP_015779025.1|	2.8e-79	PREDICTED: uncharacterized protein K02A2.6-like [Acropora digitifera]		GO:0004190; GO:0003676; GO:0008270; GO:0015074	0	0	13653at6101	0	uncharacterized protein LOC110062299	Apalm_gene.model.Segkk1767_pilon.7	92.171	Apalm_v2_gene.model.Sc0a5M3_438_HRSCAF_824.74	Transposon Tf2-9 polyprotein	Augustus	0.9765303653520445
evm.model.hic_scaffold_6.1329	hic_scaffold_6	14181717	14182785	hypothetical protein												0	0				Apalm_gene.model.Segkk84_pilon.46	100	Apalm_v2_gene.model.Sc0a5M3_13_HRSCAF_21.46	no	Augustus	0.9765478424015009
evm.model.hic_scaffold_10.2168	hic_scaffold_10	23512291	23519356	Major facilitator superfamily domain-containing protein 12	Q6NUT3	1.67e-13	Major facilitator superfamily domain-containing protein 12 OS=Homo sapiens GN=MFSD12 PE=1 SV=2	A0A2B4SIW5	7.000000000000001e-44	Major facilitator superfamily domain-containing protein 12 OS=Stylophora pistillata GN=MFSD12 PE=4 SV=1	ref|XP_015749355.1|	0	PREDICTED: uncharacterized protein LOC107329136 [Acropora digitifera]	GO:0016021; GO:0005765	GO:0016021; GO:0055085	0	0				Apalm_gene.model.Segkk1585_pilon.27	99.136	Apalm_v2_gene.model.Sc0a5M3_281_HRSCAF_464.226	no	GeneMark.hmm,Augustus	0.9765665683041139
evm.model.hic_scaffold_20.1295	hic_scaffold_20	12822407	12822961	PREDICTED: uncharacterized protein LOC107348635				A0A2B4S0N2	1.33e-110	Uncharacterized protein OS=Stylophora pistillata GN=AWC38_SpisGene13430 PE=4 SV=1	ref|XP_015770173.1|	1.18e-111	PREDICTED: uncharacterized protein LOC107348635 [Acropora digitifera]		0	0	0				Apalm_gene.model.Segkk1998_pilon.13	48.603	Apalm_v2_gene.model.Sc0a5M3_110_HRSCAF_200.19	no	GeneMark.hmm	0.9765765765765766
evm.model.hic_scaffold_21.1276	hic_scaffold_21	12509100	12512603	Mitotic checkpoint protein BUB3				A0A2B4REC5	3.37e-06	Mitotic checkpoint protein BUB3 OS=Stylophora pistillata GN=Bub3 PE=4 SV=1	ref|XP_015764934.1|	2.19e-41	PREDICTED: uncharacterized protein LOC107343860 isoform X1 [Acropora digitifera]		0	0	0				Apalm_gene.model.Segkk1515_pilon.8	66.667	Apalm_v2_gene.model.Sc0a5M3_84_HRSCAF_150.209	no	GeneMark.hmm,HiQ,Augustus	0.9766153846153847
evm.model.hic_scaffold_35.880	hic_scaffold_35	8505377	8508901	LINE-1 retrotransposable element ORF2 protein	O00370	1.64e-08	LINE-1 retrotransposable element ORF2 protein OS=Homo sapiens PE=1 SV=1	A0A2B4RFW8	4.75e-29	Transposon TX1 uncharacterized 149 kDa protein OS=Stylophora pistillata GN=AWC38_SpisGene19219 PE=4 SV=1	gb|KXJ08705.1|	3.05e-34	Transposon TX1 uncharacterized 149 kDa protein [Exaiptasia pallida]	GO:0046872; GO:0003964; GO:0009036; GO:0006310; GO:0090305; GO:0032199; GO:0032197	GO:0003676; GO:0008270	0	0	19051at6101	0	uncharacterized protein LOC110040547	Apalm_gene.model.Segkk1362_pilon.99	98.571	Apalm_v2_gene.model.Sc0a5M3_401_HRSCAF_746.599	LINE-1 retrotransposable element ORF2 protein	GeneMark.hmm,Augustus	0.9766514806378133
evm.model.hic_scaffold_5.960	hic_scaffold_5	9041999	9042643	hypothetical protein AC249_AIPGENE24511				A0A2B4RNQ3	6.39e-44	Uncharacterized protein (Fragment) OS=Stylophora pistillata GN=AWC38_SpisGene17194 PE=4 SV=1	gb|KXJ24315.1|	1.7399999999999998e-61	hypothetical protein AC249_AIPGENE24511 [Exaiptasia pallida]		0	0	0	19114at6101	0	uncharacterized protein LOC107354615	Apalm_gene.model.Segkk1408_pilon.16	100	Apalm_v2_gene.model.Sc0a5M3_343_HRSCAF_597.96	no	HiQ,Augustus	0.9767441860465116
evm.model.hic_scaffold_31.1474	hic_scaffold_31	11380040	11380685	PREDICTED: putative nuclease HARBI1				A0A2B4RYL2	2.1099999999999998e-67	Uncharacterized protein OS=Stylophora pistillata GN=AWC38_SpisGene13627 PE=4 SV=1	ref|XP_015778265.1|	3.72e-71	PREDICTED: putative nuclease HARBI1 [Acropora digitifera]		0	0	0				Apalm_gene.model.Segkk1154_pilon.6	58.523	Apalm_v2_gene.model.Sc0a5M3_337_HRSCAF_586.802	no	GeneMark.hmm,Augustus	0.9767441860465116
evm.model.hic_scaffold_35.1064	hic_scaffold_35	9732673	9734151	PREDICTED: uncharacterized protein K02A2.6-like				A0A2B4SRF5	9.7e-108	Uncharacterized protein K02A2.6 OS=Stylophora pistillata GN=K02A2.6 PE=4 SV=1	ref|XP_015762208.1|	2.22e-113	PREDICTED: uncharacterized protein K02A2.6-like [Acropora digitifera]		0	0	0	17405at6101	0	Predicted protein	Apalm_gene.model.Segkk403_pilon.103	81.061	Apalm_v2_gene.model.Sc0a5M3_401_HRSCAF_746.413	Retrovirus-related Pol polyprotein from transposon 17.3	GeneMark.hmm	0.9767596281540505
evm.model.hic_scaffold_31.1987	hic_scaffold_31	16520760	16528736	Endoribonuclease Dicer	Q8R418	2.14e-108	Endoribonuclease Dicer OS=Mus musculus GN=Dicer1 PE=1 SV=3	U3MG90	9.88e-158	Dicer 2 OS=Nematostella vectensis PE=2 SV=1	ref|XP_015758828.1|	0	PREDICTED: endoribonuclease Dicer-like [Acropora digitifera]	GO:0034507; GO:0005737; GO:0070062; GO:0035068; GO:0005634; GO:0016442; GO:0070578; GO:0005524; GO:0004530; GO:0003677; GO:0003725; GO:0004521; GO:0004386; GO:0046872; GO:0035198; GO:0070883; GO:0019904; GO:0004525; GO:0035197; GO:0048856; GO:0001525; GO:0006309; GO:0048754; GO:0055013; GO:0061309; GO:0051216; GO:0008283; GO:0021987; GO:1990141; GO:0036404; GO:0033168; GO:0051607; GO:0048565; GO:…	GO:0004525; GO:0003723; GO:0031047; GO:0006396	K11592	K11592	1244at6101	0	endoribonuclease Dicer-like	Apalm_gene.model.Segkk647_pilon.22	100	Apalm_v2_gene.model.Sc0a5M3_337_HRSCAF_586.269	no	GeneMark.hmm,Augustus	0.9767894579215334
evm.model.hic_scaffold_20.1062	hic_scaffold_20	11261295	11261510	hypothetical protein												0	0				Apalm_gene.model.Segkk858_pilon.4	100	Apalm_v2_gene.model.Sc0a5M3_79_HRSCAF_143.1103	no	Augustus	0.9768518518518519
evm.model.hic_scaffold_21.396	hic_scaffold_21	4290956	4301498	OTU domain-containing protein 5-A	Q08BW0	1.03e-116	OTU domain-containing protein 5-A OS=Danio rerio GN=otud5a PE=2 SV=1	A0A2B4SM07	0	OTU domain-containing protein 5-A OS=Stylophora pistillata GN=otud5a PE=4 SV=1	ref|XP_020617957.1|	0	OTU domain-containing protein 5-A-like [Orbicella faveolata]	GO:0004843; GO:0071108; GO:0070536; GO:0032496	GO:0004843; GO:0016579	K12655	K12655	5641at6101	0	OTU domain-containing protein 5-A-like	Apalm_gene.model.Segkk1976_pilon.4	100	Apalm_v2_gene.model.Sc0a5M3_382_HRSCAF_692.424	no	GeneMark.hmm,HiQ,PASA,Augustus	0.9768679631525077
evm.model.hic_scaffold_1.1420	hic_scaffold_1	12615250	12617383	E3 ubiquitin-protein ligase DZIP3	Q86Y13	1.91e-15	E3 ubiquitin-protein ligase DZIP3 OS=Homo sapiens GN=DZIP3 PE=1 SV=2	A0A2B4SHV7	0	E3 ubiquitin-protein ligase DZIP3 OS=Stylophora pistillata GN=DZIP3 PE=4 SV=1	ref|XP_015774899.1|	0	PREDICTED: uncharacterized protein LOC107353100 isoform X2 [Acropora digitifera]	GO:0005737; GO:0036513; GO:0044322; GO:0000836; GO:0046872; GO:0019902; GO:0031593; GO:0003723; GO:1904264; GO:0004842; GO:1990381; GO:0051082; GO:0030968; GO:0000209; GO:0042787; GO:0030433	GO:0016874	0	0	14426at6101	0	uncharacterized protein LOC107330630	Apalm_gene.model.Segkk1042_pilon.24	88.988	Apalm_v2_gene.model.Sc0a5M3_272_HRSCAF_451.184	no	GeneMark.hmm,Augustus	0.9769628584861307
evm.model.hic_scaffold_17.1092	hic_scaffold_17	10608605	10610344	RNA-directed DNA polymerase from mobile element jockey	P21328	3.1e-18	RNA-directed DNA polymerase from mobile element jockey OS=Drosophila melanogaster GN=pol PE=1 SV=1	A0A2B4RVF4	6.0600000000000005e-164	Putative RNA-directed DNA polymerase from transposon BS OS=Stylophora pistillata GN=RTase PE=4 SV=1	gb|KXJ09003.1|	0	RNA-directed DNA polymerase from mobile element jockey [Exaiptasia pallida]	GO:0003964	GO:0003964	0	0	12872at6101	0	uncharacterized protein LOC110252624	Apalm_gene.model.Segkk1855_pilon.4	56.548	Apalm_v2_gene.model.Sc0a5M3_331_HRSCAF_562.138	RNA-directed DNA polymerase from mobile element jockey	GeneMark.hmm,Augustus	0.9769784172661871
evm.model.hic_scaffold_2.103	hic_scaffold_2	1146584	1156391	PREDICTED: uncharacterized protein KIAA0355-like	Q68DL7	6.78e-55	Uncharacterized protein C18orf63 OS=Homo sapiens GN=C18orf63 PE=2 SV=2	A0A2B4SXN0	0	Uncharacterized protein OS=Stylophora pistillata GN=AWC38_SpisGene1835 PE=4 SV=1	ref|XP_015766890.1|	0	PREDICTED: uncharacterized protein KIAA0355-like [Acropora digitifera]	0	GO:0005737	0	0	8092at6101	0	uncharacterized protein LOC111340013	Apalm_gene.model.Segkk701_pilon.1	100	Apalm_v2_gene.model.Sc0a5M3_390_HRSCAF_714.115	no	GeneMark.hmm,PASA,Augustus	0.976987
evm.model.hic_scaffold_10.663	hic_scaffold_10	7754346	7755197	PREDICTED: uncharacterized protein LOC107346548				A7SSD7	1.18e-38	Predicted protein OS=Nematostella vectensis GN=v1g247105 PE=4 SV=1	ref|XP_015767841.1|	2.35e-124	PREDICTED: uncharacterized protein LOC107346548 [Acropora digitifera]		GO:0005634; GO:0003677; GO:0006355; GO:0006351	0	0	11095at6101	2.2600000000000003e-27	uncharacterized protein LOC111330950	Apalm_gene.model.Segkk129_pilon.64	100	Apalm_v2_gene.model.Sc0a5M3_44_HRSCAF_77.698	no	GeneMark.hmm,HiQ,Augustus	0.9769900497512438
evm.model.hic_scaffold_20.1141	hic_scaffold_20	11671803	11672348	PREDICTED: transcription factor SPT20 homolog				A0A2B4RR88	1.04e-22	Uncharacterized protein OS=Stylophora pistillata GN=AWC38_SpisGene16297 PE=4 SV=1	ref|XP_015779246.1|	6.3500000000000005e-47	PREDICTED: transcription factor SPT20 homolog [Acropora digitifera]		0	0	0				Apalm_gene.model.Segkk1114_pilon.1	100	Apalm_v2_gene.model.Sc0a5M3_79_HRSCAF_143.1188	no	Augustus	0.9770114942528736
evm.model.hic_scaffold_20.564	hic_scaffold_20	6493191	6497550	ATP-binding cassette sub-family B member 7, mitochondrial	Q704E8	1.4699999999999998e-134	ATP-binding cassette sub-family B member 7, mitochondrial OS=Rattus norvegicus GN=Abcb7 PE=1 SV=1	A0A2B4T078	0	ATP-binding cassette sub-family B member 7, mitochondrial OS=Stylophora pistillata GN=Abcb7 PE=4 SV=1	gb|PFX34198.1|	0	ATP-binding cassette sub-family B member 7, mitochondrial-like [Stylophora pistillata]	GO:0016021; GO:0005743; GO:0005739; GO:0005524; GO:0042626; GO:0006879	GO:0016021; GO:0005524; GO:0042626	K05662	K05662	1980at6101	0	LOW QUALITY PROTEIN: ATP-binding cassette sub-family B member 7, mitochondrial-like	Apalm_gene.model.Segkk487_pilon.23	100	Apalm_v2_gene.model.Sc0a5M3_79_HRSCAF_143.583	no	GeneMark.hmm,PASA,Augustus	0.9770200148257969
evm.model.hic_scaffold_6.859	hic_scaffold_6	8987761	8990961	PREDICTED: uncharacterized protein LOC107331889				A0A2B4SLU8	3.86e-25	Uncharacterized protein OS=Stylophora pistillata GN=AWC38_SpisGene5313 PE=4 SV=1	ref|XP_015752033.1|	1.86e-53	PREDICTED: uncharacterized protein LOC107331889 [Acropora digitifera]		0	0	0				Apalm_gene.model.Segkk1947_pilon.29	100	Apalm_v2_gene.model.Sc0a5M3_13_HRSCAF_21.531	no	GeneMark.hmm,HiQ,Augustus	0.9770253929866989
evm.model.hic_scaffold_35.1549	hic_scaffold_35	14495982	14496383	uncharacterized protein LOC110041068				A7RHD9	2.12e-25	Predicted protein OS=Nematostella vectensis GN=v1g197168 PE=4 SV=1	ref|XP_020601995.1|	1.34e-36	uncharacterized protein LOC110041068 [Orbicella faveolata]		GO:0016021	0	0				Apalm_gene.model.Segkk991_pilon.17	100	Apalm_v2_gene.model.Sc0a5M3_221_HRSCAF_370.112	no	Augustus	0.9770554493307839
evm.model.hic_scaffold_17.455	hic_scaffold_17	5341276	5341602	Putative nuclease HARBI1				A0A2B4RVD6	2.1200000000000003e-21	Putative nuclease HARBI1 OS=Stylophora pistillata GN=HARBI1 PE=4 SV=1	ref|XP_004209619.1|	1.28e-31	PREDICTED: uncharacterized protein LOC101240863 [Hydra vulgaris]		0	0	0				Apalm_gene.model.Segkk1729_pilon.18	100	Apalm_v2_gene.model.Sc0a5M3_331_HRSCAF_562.816	no	HiQ,Augustus	0.9770642201834863
evm.model.hic_scaffold_21.42	hic_scaffold_21	404966	406745	PREDICTED: uncharacterized protein LOC107340968				A0A2B4RM18	2.0999999999999998e-55	Uncharacterized protein OS=Stylophora pistillata GN=AWC38_SpisGene17426 PE=4 SV=1	ref|XP_015761848.1|	3.3500000000000003e-77	PREDICTED: uncharacterized protein LOC107340968 [Acropora digitifera]		0	0	0	9417at6101	0	uncharacterized protein LOC110045557	Apalm_gene.model.Segkk1307_pilon.34	100	Apalm_v2_gene.model.Sc0a5M3_382_HRSCAF_692.789	no	GeneMark.hmm,Augustus	0.9770700636942675
evm.model.hic_scaffold_20.483	hic_scaffold_20	5570737	5571246	PREDICTED: uncharacterized protein LOC107338447				A7SBV3	6.05e-34	Predicted protein OS=Nematostella vectensis GN=v1g244196 PE=4 SV=1	ref|XP_015759161.1|	3.3e-72	PREDICTED: uncharacterized protein LOC107338447 [Acropora digitifera]		GO:0016021; GO:0008076; GO:0004970; GO:0005249; GO:0071805	0	0				Apalm_gene.model.Segkk412_pilon.8	100	Apalm_v2_gene.model.Sc0a5M3_79_HRSCAF_143.499	no	Augustus	0.9770773638968482
evm.model.hic_scaffold_20.1709	hic_scaffold_20	16730027	16731059	hypothetical protein												0	0				Apalm_gene.model.Segkk1398_pilon.57	100	Apalm_v2_gene.model.Sc0a5M3_124_HRSCAF_222.373	no	PASA,Augustus	0.9770817417876242
evm.model.hic_scaffold_17.2138	hic_scaffold_17	20116690	20118948	hypothetical protein												0	0				Apalm_gene.model.Segkk112_pilon.6	100	Apalm_v2_gene.model.Sc0a5M3_375_HRSCAF_671.634	no	PASA,Augustus	0.9770920991117344
evm.model.hic_scaffold_17.2138	hic_scaffold_17	20116690	20118948	hypothetical protein												0	0				Apalm_gene.model.Segkk1150_pilon.3	100	Apalm_v2_gene.model.Sc0a5M3_135_HRSCAF_243.3	no	HiQ,PASA,Augustus	0.9770920991117344
evm.model.hic_scaffold_2.622	hic_scaffold_2	6564381	6565010	hypothetical protein AWC38_SpisGene12258				A0A2B4S335	5.5200000000000004e-77	Uncharacterized protein OS=Stylophora pistillata GN=AWC38_SpisGene12258 PE=4 SV=1	gb|PFX23190.1|	8.55e-77	hypothetical protein AWC38_SpisGene12258 [Stylophora pistillata]		0	0	0				Apalm_gene.model.Segkk1544_pilon.19	100	Apalm_v2_gene.model.Sc0a5M3_430_HRSCAF_812.19	no	GeneMark.hmm,Augustus	0.9770992366412213
evm.model.hic_scaffold_11.674	hic_scaffold_11	6128160	6128912	PiggyBac transposable element-derived protein 4	Q96DM1	1.83e-24	PiggyBac transposable element-derived protein 4 OS=Homo sapiens GN=PGBD4 PE=2 SV=3	A0A087X5I5	1.11e-59	Uncharacterized protein OS=Poecilia formosa PE=4 SV=2	ref|XP_022789170.1|	5.42e-66	piggyBac transposable element-derived protein 3-like [Stylophora pistillata]	0	GO:0016021	0	0				Apalm_gene.model.Segkk658_pilon.4	100	Apalm_v2_gene.model.Sc0a5M3_338_HRSCAF_588.88	PiggyBac transposable element-derived protein 4	GeneMark.hmm	0.9771197846567967
evm.model.hic_scaffold_31.167	hic_scaffold_31	1386428	1395077	Acidic mammalian chitinase	Q95M17	5.93e-102	Acidic mammalian chitinase OS=Bos taurus GN=CHIA PE=1 SV=1	A7S773	0	Predicted protein OS=Nematostella vectensis GN=v1g107265 PE=3 SV=1	ref|XP_015747186.1|	0	PREDICTED: acidic mammalian chitinase-like [Acropora digitifera]	GO:0005737; GO:0005576; GO:0005615; GO:0008061; GO:0004568; GO:0006915; GO:0006032; GO:0002376; GO:0000272; GO:0090197; GO:0002532	GO:0005576; GO:0008061; GO:0004568; GO:0005975; GO:0006032	K01183	K01183	2138at6101	0	uncharacterized protein LOC110054708	Apalm_gene.model.Segkk901_pilon.39	100	Apalm_v2_gene.model.Sc0a5M3_171_HRSCAF_300.168	no	GeneMark.hmm,Augustus	0.9771235702231389
evm.model.hic_scaffold_15.980	hic_scaffold_15	10110081	10110605	Transposon Ty3-G Gag-Pol polyprotein				A0A2B4SEU8	3.45e-64	Transposon Ty3-G Gag-Pol polyprotein OS=Stylophora pistillata GN=TY3B-G PE=4 SV=1	ref|XP_022788174.1|	1.83e-70	uncharacterized protein LOC111328079 [Stylophora pistillata]		GO:0003676; GO:0015074	0	0	15320at6101	0	Predicted protein	Apalm_gene.model.Segkk1450_pilon.14	93.252	Apalm_v2_gene.model.Sc0a5M3_424_HRSCAF_798.253	Transposon Ty3-G Gag-Pol polyprotein	GeneMark.hmm,Augustus	0.9771428571428571
evm.model.hic_scaffold_20.1060	hic_scaffold_20	11251873	11252266	predicted protein				A7S444	3.4900000000000006e-27	Predicted protein OS=Nematostella vectensis GN=v1g206505 PE=4 SV=1	gb|EDO41536.1|	5.4000000000000005e-27	predicted protein		0	0	0				Apalm_gene.model.Segkk858_pilon.6	100	Apalm_v2_gene.model.Sc0a5M3_79_HRSCAF_143.1101	no	Augustus	0.9771573604060914
evm.model.hic_scaffold_31.1072	hic_scaffold_31	9039528	9040190	hypothetical protein												0	0				Apalm_gene.model.Segkk1707_pilon.16	100	Apalm_v2_gene.model.Sc0a5M3_398_HRSCAF_736.196	no	Augustus	0.9771689497716894
evm.model.hic_scaffold_35.966	hic_scaffold_35	8915673	8920122	PREDICTED: uncharacterized protein LOC107351088				A0A2B4R595	3.32e-41	Uncharacterized protein OS=Stylophora pistillata GN=AWC38_SpisGene24670 PE=4 SV=1	ref|XP_015772838.1|	1.78e-40	PREDICTED: uncharacterized protein LOC107351088 [Acropora digitifera]		0	0	K14755				Apalm_gene.model.Segkk232_pilon.33	71.591	Apalm_v2_gene.model.Sc0a5M3_401_HRSCAF_746.513	no	Augustus	0.9771884801824922
evm.model.hic_scaffold_5.1590	hic_scaffold_5	13957236	13957982	Tetratricopeptide repeat protein 28				A0A2B4RPR3	1.57e-35	Tetratricopeptide repeat protein 28 OS=Stylophora pistillata GN=TTC28 PE=4 SV=1	ref|XP_015774337.1|	4.48e-133	PREDICTED: tetratricopeptide repeat protein 28-like [Acropora digitifera]		0	0	0				Apalm_gene.model.Segkk99_pilon.21	100	Apalm_v2_gene.model.Sc0a5M3_330_HRSCAF_560.345	no	HiQ,Augustus	0.9772117962466488
evm.model.hic_scaffold_5.580	hic_scaffold_5	6550756	6551151	PREDICTED: uncharacterized protein LOC107348821							ref|XP_015770383.1|	2.75e-38	PREDICTED: uncharacterized protein LOC107348821 [Acropora digitifera]			0	0				Apalm_gene.model.Segkk1160_pilon.9	100	Apalm_v2_gene.model.Sc0a5M3_322_HRSCAF_543.343	no	HiQ,Augustus	0.9772151898734177
evm.model.hic_scaffold_4.1298	hic_scaffold_4	14631542	14639429	Coiled-coil domain-containing protein 113	Q8C5T8	1.66e-72	Coiled-coil domain-containing protein 113 OS=Mus musculus GN=Ccdc113 PE=2 SV=1	A0A2B4T1I5	9.03e-161	Coiled-coil domain-containing protein 113 OS=Stylophora pistillata GN=Ccdc113 PE=4 SV=1	ref|XP_015780443.1|	4.16e-177	PREDICTED: coiled-coil domain-containing protein 113-like [Acropora digitifera]	GO:0034451; GO:0005829; GO:0005654; GO:0043234; GO:0060271	0	0	0	3756at6101	0	coiled-coil domain-containing protein 113-like	Apalm_gene.model.Segkk867_pilon.11	100	Apalm_v2_gene.model.Sc0a5M3_427_HRSCAF_802.417	no	GeneMark.hmm,Augustus	0.9772368005058488
evm.model.hic_scaffold_17.2017	hic_scaffold_17	18547646	18549061	COMM domain-containing protein 3				A0A2B4SGH4	1.24e-22	COMM domain-containing protein 3 OS=Stylophora pistillata GN=COMMD3 PE=4 SV=1	ref|XP_015773246.1|	5.17e-35	PREDICTED: uncharacterized protein LOC107351461 [Acropora digitifera]		GO:0006814	0	0				Apalm_gene.model.Segkk780_pilon.1	100	Apalm_v2_gene.model.Sc0a5M3_375_HRSCAF_671.509	no	GeneMark.hmm,Augustus	0.9772403982930299
evm.model.hic_scaffold_20.1047	hic_scaffold_20	11181917	11183105	hypothetical protein AWC38_SpisGene22240				A0A2B4RA23	2.38e-69	Uncharacterized protein OS=Stylophora pistillata GN=AWC38_SpisGene22240 PE=4 SV=1	gb|PFX13659.1|	3.69e-69	hypothetical protein AWC38_SpisGene22240 [Stylophora pistillata]		0	0	K05415	17405at6101	0	Predicted protein	Apalm_gene.model.Segkk858_pilon.18	84.894	Apalm_v2_gene.model.Sc0a5M3_79_HRSCAF_143.1087	Retrovirus-related Pol polyprotein from transposon 17.0	GeneMark.hmm,Augustus	0.9772535804549284
evm.model.hic_scaffold_2.417	hic_scaffold_2	4270576	4276851	E3 ubiquitin-protein ligase DTX3L	Q3UIR3	1.36e-65	E3 ubiquitin-protein ligase DTX3L OS=Mus musculus GN=Dtx3l PE=1 SV=1	A0A2B4S9Y1	2.51e-85	E3 ubiquitin-protein ligase DTX3L OS=Stylophora pistillata GN=Dtx3l PE=4 SV=1	ref|XP_015771566.1|	3.61e-98	PREDICTED: uncharacterized protein LOC107349888 [Acropora digitifera]	GO:0005737; GO:0005829; GO:0031901; GO:0005765; GO:0005764; GO:0005654; GO:0005634; GO:0043234; GO:0008047; GO:0019899; GO:0004857; GO:0042393; GO:0046872; GO:0097677; GO:0044389; GO:0004842; GO:0006974; GO:0051607; GO:0006302; GO:0008333; GO:0033522; GO:0033523; GO:0010390; GO:0045087; GO:0051444; GO:0035563; GO:0002230; GO:2001034; GO:1901666; GO:0032092; GO:1902966; GO:1900182; GO:2000646; GO:…	GO:0016874	K06058	K06058	14609at6101	0	E3 ubiquitin-protein ligase DTX3L-like isoform X1	Apalm_gene.model.Segkk410_pilon.24	100	Apalm_v2_gene.model.Sc0a5M3_390_HRSCAF_714.438	no	GeneMark.hmm,PASA,Augustus	0.9772679874869656
evm.model.hic_scaffold_10.497	hic_scaffold_10	5675294	5676438	PREDICTED: uncharacterized protein LOC107341506							ref|XP_015762419.1|	2.16e-28	PREDICTED: uncharacterized protein LOC107341506 [Acropora digitifera]			0	0				Apalm_gene.model.Segkk1761_pilon.28	100	Apalm_v2_gene.model.Sc0a5M3_44_HRSCAF_77.523	no	PASA,Augustus	0.9772727272727273
evm.model.hic_scaffold_31.1155	hic_scaffold_31	9501390	9501965	hypothetical protein AWC38_SpisGene12708				A0A2B4S141	5.620000000000001e-37	Uncharacterized protein OS=Stylophora pistillata GN=AWC38_SpisGene12708 PE=4 SV=1	gb|PFX22769.1|	8.7e-37	hypothetical protein AWC38_SpisGene12708 [Stylophora pistillata]		0	0	0				Apalm_gene.model.Segkk853_pilon.8	100	Apalm_v2_gene.model.Sc0a5M3_398_HRSCAF_736.110	no	GeneMark.hmm,Augustus	0.9773139745916516
evm.model.hic_scaffold_21.1311	hic_scaffold_21	12827738	12830296	Hemicentin-2	Q8NDA2	6.96e-33	Hemicentin-2 OS=Homo sapiens GN=HMCN2 PE=2 SV=3	A0A2B4S7C3	3.42e-170	Hemicentin-1 OS=Stylophora pistillata GN=HMCN1 PE=4 SV=1	ref|XP_015778185.1|	0	PREDICTED: hemicentin-1-like [Acropora digitifera]	GO:0005604; GO:0005938; GO:0030054; GO:0032154; GO:0031012; GO:0005509; GO:0030335; GO:0050896; GO:0006939	0	0	0	3112at6101	0	uncharacterized protein LOC110041186	Apalm_gene.model.Segkk775_pilon.20	100	Apalm_v2_gene.model.Sc0a5M3_84_HRSCAF_150.173	no	GeneMark.hmm,Augustus	0.9773348964439235
evm.model.hic_scaffold_11.1197	hic_scaffold_11	11560408	11572972	p53-induced death domain-containing protein 1	Q9HB75	4.7e-14	p53-induced death domain-containing protein 1 OS=Homo sapiens GN=PIDD1 PE=1 SV=2	A0A2B4R8H7	2.85e-138	p53-induced protein with a death domain OS=Stylophora pistillata GN=PIDD PE=4 SV=1	ref|XP_015766080.1|	0	PREDICTED: uncharacterized protein LOC107344910 [Acropora digitifera]	GO:0005737; GO:0005829; GO:0005794; GO:0005654; GO:0005634; GO:0005123; GO:0006919; GO:0006915; GO:0006974; GO:0006977; GO:0043066; GO:0043065; GO:1902043; GO:0051092; GO:0042981; GO:0007165	GO:0007165	K10130	K10130	15520at6101	0	uncharacterized protein LOC110233116	Apalm_gene.model.Segkk1373_pilon.5	99.858	Apalm_v2_gene.model.Sc0a5M3_369_HRSCAF_655.225	no	GeneMark.hmm,Augustus	0.9773391812865497
evm.model.hic_scaffold_11.1197	hic_scaffold_11	11560408	11572972	Nephrocystin-3				A0A2B4RT19	0	Nephrocystin-3 OS=Stylophora pistillata GN=NPHP3 PE=4 SV=1	ref|XP_015747898.1|	0	PREDICTED: uncharacterized protein LOC107327669 isoform X4 [Acropora digitifera]		GO:0005524; GO:0007165	0	0	11608at6101	0	uncharacterized protein LOC110041558	Apalm_gene.model.Segkk1373_pilon.4	98.066	Apalm_v2_gene.model.Sc0a5M3_369_HRSCAF_655.224	no	GeneMark.hmm,Augustus	0.9773391812865497
evm.model.hic_scaffold_17.443	hic_scaffold_17	5238174	5242780	Universal stress protein MJ0577	Q57997	1.69e-06	Universal stress protein MJ0577 OS=Methanocaldococcus jannaschii (strain ATCC 43067 / DSM 2661 / JAL-1 / JCM 10045 / NBRC 100440) GN=MJ0577 PE=1 SV=1	A0A2B4SA60	2.75e-86	Putative universal stress protein OS=Stylophora pistillata GN=AWC38_SpisGene8562 PE=4 SV=1	ref|XP_020613075.1|	1.85e-87	universal stress protein PHOS34-like isoform X1 [Orbicella faveolata]	GO:0005737; GO:0005524; GO:0006950	GO:0006950	0	0	10613at6101	0	uncharacterized protein LOC110051382	Apalm_gene.model.Segkk1729_pilon.28	90.805	Apalm_v2_gene.model.Sc0a5M3_331_HRSCAF_562.828	no	GeneMark.hmm,HiQ,PASA,Augustus	0.9773907729911396
evm.model.hic_scaffold_2.1652	hic_scaffold_2	16869001	16869393	hypothetical protein												0	0						Apalm_v2_gene.model.Sc0a5M3_271_HRSCAF_450.152	no	GeneMark.hmm	0.9774436090225563
evm.model.hic_scaffold_2.1038	hic_scaffold_2	10766347	10771620	39S ribosomal protein L3, mitochondrial	P18665	3.57e-50	39S ribosomal protein L3, mitochondrial OS=Rattus norvegicus GN=Mrpl3 PE=2 SV=1	A0A2B4ST56	1.7000000000000001e-125	39S ribosomal protein L3, mitochondrial OS=Stylophora pistillata GN=Mrpl3 PE=4 SV=1	ref|XP_015747162.1|	0	PREDICTED: 50S ribosomal protein L3-like [Acropora digitifera]	GO:0005762; GO:0005739; GO:0003723; GO:0003735; GO:0006412	GO:0005840; GO:0003735; GO:0006412	K02906	K02906	6601at6101	0	Predicted protein	Apalm_gene.model.Segkk897_pilon.30	100	Apalm_v2_gene.model.Sc0a5M3_430_HRSCAF_812.450	no	GeneMark.hmm,PASA,Augustus	0.9774659863945578
evm.model.hic_scaffold_10.598	hic_scaffold_10	6825824	6826489	hypothetical protein AWC38_SpisGene4995				A0A2B4SNN5	1.6299999999999998e-48	Uncharacterized protein OS=Stylophora pistillata GN=AWC38_SpisGene4995 PE=4 SV=1	gb|PFX30188.1|	2.52e-48	hypothetical protein AWC38_SpisGene4995 [Stylophora pistillata]		0	0	0				Apalm_gene.model.Segkk295_pilon.10	100	Apalm_v2_gene.model.Sc0a5M3_44_HRSCAF_77.625	no	GeneMark.hmm,Augustus	0.9774774774774775
evm.model.hic_scaffold_6.625	hic_scaffold_6	7546885	7563572	Protein NLRC3	Q5DU56	1.79e-45	Protein NLRC3 OS=Mus musculus GN=Nlrc3 PE=1 SV=2	A0A2B4SK67	0	La-related protein 7 OS=Stylophora pistillata GN=larp7 PE=4 SV=1	gb|PFX28815.1|	0	La-related protein 7 [Stylophora pistillata]	GO:0005737; GO:0005829; GO:0005815; GO:0048471; GO:0005524; GO:0036312; GO:0007249; GO:1900016; GO:0050680; GO:0048147; GO:0043124; GO:0050728; GO:0045824; GO:0032687; GO:0032688; GO:0032691; GO:0032695; GO:0032715; GO:0032088; GO:1901223; GO:1900226; GO:0014067; GO:0032720; GO:0031396; GO:0032496; GO:0042110	GO:0016021; GO:0030529; GO:0005634; GO:0003723; GO:0006396	K12800	K12800	17999at6101	0	Predicted protein	Apalm_gene.model.Segkk1956_pilon.23	96.284	Apalm_v2_gene.model.Sc0a5M3_361_HRSCAF_634.664	no	GeneMark.hmm,HiQ,PASA,Augustus	0.9775541795665634
evm.model.hic_scaffold_35.112	hic_scaffold_35	1126899	1130652	NADH-cytochrome b5 reductase 3	P20070	1.65e-122	NADH-cytochrome b5 reductase 3 OS=Rattus norvegicus GN=Cyb5r3 PE=1 SV=2	A0A2B4SWC5	0	NADH-cytochrome b5 reductase 3 OS=Stylophora pistillata GN=Cyb5r3 PE=4 SV=1	ref|XP_020605736.1|	0	NADH-cytochrome b5 reductase 3-like [Orbicella faveolata]	GO:0005789; GO:0070062; GO:0005811; GO:0016020; GO:0005743; GO:0005741; GO:0005739; GO:0043531; GO:0016208; GO:0004128; GO:0071949; GO:0050660; GO:0051287; GO:0006695	GO:0016021; GO:0004128	K00326	K00326	5298at6101	0	NADH-cytochrome b5 reductase 3-like	Apalm_gene.model.Segkk1095_pilon.18	100	Apalm_v2_gene.model.Sc0a5M3_401_HRSCAF_746.1400	no	GeneMark.hmm,HiQ,PASA,Augustus	0.9775910364145658
evm.model.hic_scaffold_30.893	hic_scaffold_30	9657005	9657837	Retrovirus-related Pol polyprotein from type-1 retrotransposable element R2 (Fragment)	Q03278	5.69e-11	Retrovirus-related Pol polyprotein from type-1 retrotransposable element R2 (Fragment) OS=Nasonia vitripennis PE=3 SV=2	A0A2B4RH55	2.99e-109	Retrovirus-related Pol polyprotein from type-1 retrotransposable element R2 OS=Stylophora pistillata GN=2 PE=4 SV=1	gb|KXJ06780.1|	2.45e-111	Retrovirus-related Pol polyprotein from type-1 retrotransposable element R2, partial [Exaiptasia pallida]	GO:0004519; GO:0046872; GO:0003676; GO:0003964	0	0	0	10157at6101	0	chloride channel CLIC-like protein 1	Apalm_gene.model.Segkk1100_pilon.15	100	Apalm_v2_gene.model.Sc0a5M3_307_HRSCAF_512.11	Retrovirus-related Pol polyprotein from type-1 retrotransposable element R2 (Fragment)	GeneMark.hmm	0.9776570048309179
evm.model.hic_scaffold_20.1332	hic_scaffold_20	13083596	13084179	PREDICTED: uncharacterized protein LOC107339218				A0A183G5Y8	6.8e-14	Uncharacterized protein OS=Heligmosomoides polygyrus bakeri PE=4 SV=1	ref|XP_015759964.1|	4.29e-39	PREDICTED: uncharacterized protein LOC107339218 [Acropora digitifera]		0	0	0	19333at6101	0	uncharacterized protein LOC110251960	Apalm_gene.model.Segkk951_pilon.51	100	Apalm_v2_gene.model.Sc0a5M3_110_HRSCAF_200.57	PREDICTED: RNA-directed DNA polymerase from mobile element jockey-like	Augustus	0.9777397260273972
evm.model.hic_scaffold_10.215	hic_scaffold_10	2295666	2295980	hypothetical protein												0	0				Apalm_gene.model.Segkk1010_pilon.4	100	Apalm_v2_gene.model.Sc0a5M3_44_HRSCAF_77.230	no	GeneMark.hmm,Augustus	0.9777777777777777
evm.model.hic_scaffold_20.1771	hic_scaffold_20	17300480	17301604	Contactin-associated protein 1	O54991	8.200000000000001e-37	Contactin-associated protein 1 OS=Mus musculus GN=Cntnap1 PE=1 SV=2	A0A2B4SJX2	4.57e-108	Contactin-associated protein-like 2 (Fragment) OS=Stylophora pistillata GN=CNTNAP2 PE=4 SV=1	ref|XP_015752360.1|	0	PREDICTED: neural cell adhesion molecule 1-B-like [Acropora digitifera]	GO:0016021; GO:0043209; GO:0033010; GO:0033270; GO:0005886; GO:0017124; GO:0007155; GO:0022010; GO:0007010; GO:0022011; GO:0050885; GO:0050884; GO:0031175; GO:0048812; GO:0019227; GO:0030913; GO:0071205; GO:0002175	0	0	0	13925at6101	0	hemicentin-2-like	Apalm_gene.model.Segkk1060_pilon.5	100	Apalm_v2_gene.model.Sc0a5M3_124_HRSCAF_222.311	no	Augustus	0.9777777777777777
evm.model.hic_scaffold_20.1735	hic_scaffold_20	17019976	17023904	PREDICTED: uncharacterized protein LOC107332076				A7SIH2	2.79e-53	Predicted protein OS=Nematostella vectensis GN=v1g245483 PE=4 SV=1	ref|XP_015752290.1|	7.12e-145	PREDICTED: uncharacterized protein LOC107332076 [Acropora digitifera]		0	0	0	8895at6101	0	uncharacterized protein LOC110065376	Apalm_gene.model.Segkk1398_pilon.79	100	Apalm_v2_gene.model.Sc0a5M3_124_HRSCAF_222.347	no	GeneMark.hmm,PASA,Augustus	0.9778420038535646
evm.model.hic_scaffold_30.71	hic_scaffold_30	755540	757163	Ankyrin repeat domain-containing protein 66	B4E2M5	3.44e-30	Ankyrin repeat domain-containing protein 66 OS=Homo sapiens GN=ANKRD66 PE=2 SV=2	A0A2B4SAK2	5.76e-72	Ankyrin repeat domain-containing protein 50 OS=Stylophora pistillata GN=ANKRD50 PE=4 SV=1	ref|XP_015754979.1|	7.21e-133	PREDICTED: ankyrin repeat domain-containing protein 66-like [Acropora digitifera]	GO:0005622	0	0	0	9981at6101	0	ankyrin repeat domain-containing protein 66-like	Apalm_gene.model.Segkk1223_pilon.39	100	Apalm_v2_gene.model.Sc0a5M3_307_HRSCAF_512.867	no	GeneMark.hmm,HiQ,PASA,Augustus	0.9778466991581746
evm.model.hic_scaffold_30.334	hic_scaffold_30	3250123	3251586	39S ribosomal protein L18, mitochondrial	Q9CQL5	5.91e-26	39S ribosomal protein L18, mitochondrial OS=Mus musculus GN=Mrpl18 PE=1 SV=1	A0A2B4RUI2	3.42e-78	39S ribosomal protein L18, mitochondrial OS=Stylophora pistillata GN=Mrpl18 PE=4 SV=1	ref|XP_015750273.1|	8.92e-164	PREDICTED: 39S ribosomal protein L18, mitochondrial-like, partial [Acropora digitifera]	GO:0005762; GO:0005739; GO:0008097; GO:0003735; GO:0035928; GO:0006412	GO:0005840; GO:0003735; GO:0006412	K02881	K02881	9200at6101	0	39S ribosomal protein L18, mitochondrial-like	Apalm_gene.model.Segkk249_pilon.31	100	Apalm_v2_gene.model.Sc0a5M3_307_HRSCAF_512.597	no	GeneMark.hmm,HiQ,PASA,Augustus	0.9778840406455469
evm.model.hic_scaffold_35.1657	hic_scaffold_35	15634485	15649526	Brevican core protein	Q28062	1.48e-13	Brevican core protein OS=Bos taurus GN=BCAN PE=1 SV=1	A0A2B4RTI7	0	Polycystic kidney disease protein 1-like 2 OS=Stylophora pistillata GN=PKD1L2 PE=4 SV=1	ref|XP_015766504.1|	0	PREDICTED: uncharacterized protein LOC107345312 [Acropora digitifera]	GO:0005578; GO:0030246; GO:0005201; GO:0005540; GO:0007155; GO:0007417; GO:0001501	GO:0016021; GO:0001822	K13238	K13238				Apalm_gene.model.Segkk2034_pilon.1	96.513	Apalm_v2_gene.model.Sc0a5M3_221_HRSCAF_370.223	no	GeneMark.hmm,HiQ,PASA,Augustus	0.9779179810725552
evm.model.hic_scaffold_20.1504	hic_scaffold_20	14731471	14732910	Ephrin type-A receptor 2	Q03145	7.66e-29	Ephrin type-A receptor 2 OS=Mus musculus GN=Epha2 PE=1 SV=3	A0A2B4RGW2	1.11e-86	Ephrin type-A receptor 4 OS=Stylophora pistillata GN=EPHA4 PE=4 SV=1	ref|XP_015759865.1|	0	PREDICTED: ephrin type-B receptor 1-B-like [Acropora digitifera]	GO:0009986; GO:0005925; GO:0005887; GO:0005622; GO:0030027; GO:0031258; GO:0031256; GO:0005886; GO:0032587; GO:0005524; GO:0045296; GO:0005003; GO:0004714; GO:0090630; GO:0048320; GO:0001568; GO:0002043; GO:0048514; GO:0046849; GO:0060444; GO:0046058; GO:0007155; GO:0060326; GO:0016477; GO:0048870; GO:0050830; GO:0048013; GO:0006954; GO:0008630; GO:0030216; GO:0070309; GO:0033598; GO:0016525; GO:…	GO:0005887; GO:0005524; GO:0005003	K05110	K05110	957at6101	0	Predicted protein	Apalm_gene.model.Segkk644_pilon.18	99.363	Apalm_v2_gene.model.Sc0a5M3_124_HRSCAF_222.580	no	GeneMark.hmm,PASA,Augustus	0.9779326364692218
evm.model.hic_scaffold_17.2024	hic_scaffold_17	18623613	18624500	PREDICTED: uncharacterized protein LOC107327609				A0A1X7UNY8	1.7e-99	Uncharacterized protein OS=Amphimedon queenslandica PE=4 SV=1	ref|XP_015747842.1|	5.63e-106	PREDICTED: uncharacterized protein LOC107327609 [Acropora digitifera]		0	0	0	19717at6101	0	uncharacterized protein LOC110250252			Apalm_v2_gene.model.Sc0a5M3_375_HRSCAF_671.516	LINE-1 retrotransposable element ORF2 protein	GeneMark.hmm	0.9779582366589327
evm.model.hic_scaffold_11.496	hic_scaffold_11	5205480	5206160	PREDICTED: uncharacterized protein LOC107358528				A0A2B4REZ8	1.7099999999999998e-23	Uncharacterized protein OS=Stylophora pistillata GN=AWC38_SpisGene20727 PE=4 SV=1	ref|XP_015780614.1|	8.369999999999999e-92	PREDICTED: uncharacterized protein LOC107358528 [Acropora digitifera]		0	0	0	18253at6101	0	uncharacterized protein LOC107345981	Apalm_gene.model.Segkk898_pilon.68	100	Apalm_v2_gene.model.Sc0a5M3_178_HRSCAF_314.119	no	GeneMark.hmm,Augustus	0.9779582366589327
evm.model.hic_scaffold_5.409	hic_scaffold_5	4845037	4857142	PREDICTED: uncharacterized protein LOC107355856							ref|XP_015777963.1|	8.98e-19	PREDICTED: uncharacterized protein LOC107355856 [Acropora digitifera]			0	0				Apalm_gene.model.Segkk1135_pilon.43	91.803	Apalm_v2_gene.model.Sc0a5M3_322_HRSCAF_543.519	no	GeneMark.hmm,PASA,Augustus	0.977961
evm.model.hic_scaffold_15.1043	hic_scaffold_15	10552363	10557619	Calnexin	P24643	6.82e-29	Calnexin OS=Canis lupus familiaris GN=CANX PE=1 SV=3	A0A2B4RT57	4.29e-60	Calnexin OS=Stylophora pistillata GN=CANX PE=4 SV=1	ref|XP_015773741.1|	1.43e-112	PREDICTED: calnexin-like isoform X1 [Acropora digitifera]	GO:0005783; GO:0005789; GO:0016021; GO:0042470; GO:0045202; GO:0005509; GO:0030246; GO:0051082; GO:0072583; GO:0006457; GO:0048488	GO:0005783; GO:0016021; GO:0005509; GO:0051082; GO:0006457	K08054	K08054	3150at6101	0	calnexin-like	Apalm_gene.model.Segkk891_pilon.11	100	Apalm_v2_gene.model.Sc0a5M3_424_HRSCAF_798.317	no	GeneMark.hmm,PASA,Augustus	0.9779641185647426
evm.model.hic_scaffold_10.1136	hic_scaffold_10	12280972	12281616	hypothetical protein												0	0				Apalm_gene.model.Segkk124_pilon.9	100	Apalm_v2_gene.model.Sc0a5M3_20_HRSCAF_34.79	no	Augustus	0.9779661016949153
evm.model.hic_scaffold_20.565	hic_scaffold_20	6502953	6503720	Tyrosinase	P55023	2.8500000000000002e-21	Tyrosinase OS=Streptomyces lincolnensis GN=melC2 PE=3 SV=2	A0A2B4STS7	2.14e-99	Tyrosinase OS=Stylophora pistillata GN=melC2 PE=4 SV=1	ref|XP_015756151.1|	0	PREDICTED: tyrosinase-like [Acropora digitifera]	GO:0046872; GO:0004503; GO:0042438	GO:0046872; GO:0016491	0	0	7176at6101	0	uncharacterized protein LOC110247818	Apalm_gene.model.Segkk487_pilon.24	100	Apalm_v2_gene.model.Sc0a5M3_79_HRSCAF_143.584	no	GeneMark.hmm	0.978
evm.model.hic_scaffold_35.628	hic_scaffold_35	6916306	6916671	PREDICTED: uncharacterized protein LOC107343191							ref|XP_015764250.1|	7.510000000000001e-21	PREDICTED: uncharacterized protein LOC107343191 [Acropora digitifera]			0	0				Apalm_gene.model.Segkk140_pilon.3	100	Apalm_v2_gene.model.Sc0a5M3_401_HRSCAF_746.856	no	Augustus	0.978022
evm.model.hic_scaffold_21.740	hic_scaffold_21	7171522	7177639	PREDICTED: uncharacterized protein LOC107353890				A0A1S3KFK0	6.64e-130	uncharacterized protein LOC106181232 OS=Lingula unguis GN=LOC106181232 PE=4 SV=1	ref|XP_015775763.1|	0	PREDICTED: uncharacterized protein LOC107353890 [Acropora digitifera]		0	0	0	16729at6101	0	uncharacterized protein LOC107353890	Apalm_gene.model.Segkk1985_pilon.1	100	Apalm_v2_gene.model.Sc0a5M3_382_HRSCAF_692.38	no	GeneMark.hmm,HiQ,Augustus	0.9780435851220711
evm.model.hic_scaffold_5.1127	hic_scaffold_5	9873303	9873890	Transposon TX1 uncharacterized 149 kDa protein, partial	P14381	9.6e-18	Transposon TX1 uncharacterized 149 kDa protein OS=Xenopus laevis PE=4 SV=1	A0A2B4SW01	5.2e-50	LINE-1 reverse transcriptase-like OS=Stylophora pistillata GN=AWC38_SpisGene2416 PE=4 SV=1	gb|KXJ10260.1|	5.749999999999999e-54	Transposon TX1 uncharacterized 149 kDa protein, partial [Exaiptasia pallida]	0	GO:0003964	0	K14755	19020at6101	0	uncharacterized protein LOC107353442			Apalm_v2_gene.model.Sc0a5M3_24_HRSCAF_39.73	Transposon TX1 uncharacterized 149 kDa protein, partial	GeneMark.hmm	0.9780621572212066
evm.model.hic_scaffold_4.1812	hic_scaffold_4	18819903	18820358	PREDICTED: uncharacterized protein LOC109468467				K7F148	2.82e-66	Uncharacterized protein OS=Pelodiscus sinensis PE=4 SV=1	ref|XP_019622270.1|	8.74e-57	PREDICTED: uncharacterized protein LOC109468467		0	0	0				Apalm_gene.model.Segkk201_pilon.32	100	Apalm_v2_gene.model.Sc0a5M3_14_HRSCAF_24.745	no	Augustus	0.9780701754385965
evm.model.hic_scaffold_20.156	hic_scaffold_20	1748668	1754822	Vesicle transport protein SFT2A	Q5U3Y5	1.5e-66	Vesicle transport protein SFT2A OS=Rattus norvegicus GN=Sft2d1 PE=2 SV=1	A0A2B4SX77	7.0800000000000004e-96	Vesicle transport protein SFT2A OS=Stylophora pistillata GN=Sft2d1 PE=4 SV=1	ref|XP_015749977.1|	3.87e-111	PREDICTED: vesicle transport protein SFT2A-like [Acropora digitifera]	GO:0016021; GO:0016020; GO:0015031; GO:0016192	GO:0016021; GO:0015031; GO:0016192	0	0	9087at6101	0	Vesicle transport protein	Apalm_gene.model.Segkk1326_pilon.3	100	Apalm_v2_gene.model.Sc0a5M3_79_HRSCAF_143.168	no	PASA,Augustus	0.9780701754385965
evm.model.hic_scaffold_10.897	hic_scaffold_10	10299543	10299770	hypothetical protein AWC38_SpisGene1047				A0A2B4SVS0	5.670000000000001e-21	Uncharacterized protein OS=Stylophora pistillata GN=AWC38_SpisGene1047 PE=4 SV=1	gb|PFX33971.1|	8.790000000000001e-21	hypothetical protein AWC38_SpisGene1047 [Stylophora pistillata]		GO:0003677; GO:0004518	0	0				Apalm_gene.model.Segkk232_pilon.3	100	Apalm_v2_gene.model.Sc0a5M3_44_HRSCAF_77.949	no	HiQ,Augustus	0.9780701754385965
evm.model.hic_scaffold_5.1673	hic_scaffold_5	14889241	14892751	Putative hydrolase RBBP9	O75884	1.2e-71	Putative hydrolase RBBP9 OS=Homo sapiens GN=RBBP9 PE=1 SV=2	A0A2B4S249	2.36e-101	Putative hydrolase RBBP9 OS=Stylophora pistillata GN=Rbbp9 PE=4 SV=1	ref|XP_020627635.1|	3.72e-105	putative hydrolase RBBP9 [Orbicella faveolata]	GO:0005737; GO:0070062; GO:0005654; GO:0016787; GO:0042127	GO:0016787	K07002	K07002	8168at6101	0	putative hydrolase RBBP9	Apalm_gene.model.Segkk336_pilon.24	100	Apalm_v2_gene.model.Sc0a5M3_330_HRSCAF_560.259	no	GeneMark.hmm,HiQ,PASA,Augustus	0.9780775716694773
evm.model.hic_scaffold_20.1297	hic_scaffold_20	12825411	12826277	putative RNA-directed DNA polymerase from transposon BS				H2MXI3	5.74e-77	Uncharacterized protein OS=Oryzias latipes PE=4 SV=1	gb|KXJ22323.1|	6.85e-110	putative RNA-directed DNA polymerase from transposon BS [Exaiptasia pallida]		0	0	0	10582at6101	0	uncharacterized protein LOC107329697	Apalm_gene.model.Segkk552_pilon.14	44.561	Apalm_v2_gene.model.Sc0a5M3_110_HRSCAF_200.21	putative RNA-directed DNA polymerase from transposon BS	GeneMark.hmm	0.9781021897810219
evm.model.hic_scaffold_20.1540	hic_scaffold_20	15029804	15035368	Inosine-5'-monophosphate dehydrogenase 2	E9PU28	0	E9PU28|IMDH2_RAT Inosine-5'-monophosphate dehydrogenase 2 OS=Rattus norvegicus GN=Impdh2 PE=1 SV=1	A0A2B4RS01	0	Inosine-5'-monophosphate dehydrogenase 2 OS=Stylophora pistillata GN=IMPDH2 PE=4 SV=1	ref|XP_020626315.1|	0	inosine-5'-monophosphate dehydrogenase 1-like [Orbicella faveolata]	GO:0005737; GO:0005829; GO:0070062; GO:0016020; GO:0005634; GO:0005778; GO:0003938; GO:0046872; GO:0000166; GO:0071353; GO:0007623; GO:0006177; GO:0006183; GO:0046651; GO:0051289; GO:0006164; GO:0060041	GO:0005737; GO:0003938; GO:0046872; GO:0000166; GO:0006177	K00088	K00088	2066at6101	0	LOW QUALITY PROTEIN: inosine-5'-monophosphate dehydrogenase 1b-like	Apalm_gene.model.Segkk185_pilon.43	100	Apalm_v2_gene.model.Sc0a5M3_124_HRSCAF_222.544	no	GeneMark.hmm,Augustus	0.9781321184510251
evm.model.hic_scaffold_20.557	hic_scaffold_20	6450481	6453632	Olfactomedin-like protein 2B	A6QLD2	6.92e-50	Olfactomedin-like protein 2B OS=Bos taurus GN=OLFML2B PE=2 SV=1	A0A2B4S516	6.38e-152	Noelin OS=Stylophora pistillata GN=Olfm1 PE=4 SV=1	ref|XP_015756163.1|	0	PREDICTED: olfactomedin-like protein 2A isoform X2 [Acropora digitifera]	GO:0005615; GO:0005578; GO:0050840; GO:0030198	0	0	0				Apalm_gene.model.Segkk487_pilon.16	100	Apalm_v2_gene.model.Sc0a5M3_79_HRSCAF_143.576	no	GeneMark.hmm,HiQ,Augustus	0.9781346088144858
evm.model.hic_scaffold_15.211	hic_scaffold_15	2222994	2224214	NACHT, LRR and PYD domains-containing protein 3				A0A2B4SEX0	5.03e-66	NACHT, LRR and PYD domains-containing protein 3 OS=Stylophora pistillata GN=Nlrp3 PE=4 SV=1	ref|XP_015773435.1|	0	PREDICTED: nucleotide-binding oligomerization domain-containing protein 2-like [Acropora digitifera]		GO:0016021	0	0				Apalm_gene.model.Segkk1659_pilon.3	100	Apalm_v2_gene.model.Sc0a5M3_91_HRSCAF_167.193	no	HiQ,Augustus	0.9781523096129837
evm.model.hic_scaffold_5.1213	hic_scaffold_5	10260591	10261025	hypothetical protein							ref|XP_015774016.1|	1.96e-43	PREDICTED: uncharacterized protein LOC107352197 [Acropora digitifera]			0	0						Apalm_v2_gene.model.Sc0a5M3_24_HRSCAF_39.162	no	GeneMark.hmm	0.9781609195402299
evm.model.hic_scaffold_20.439	hic_scaffold_20	5102107	5106395	PREDICTED: uncharacterized protein LOC107343785				A7RT39	0	Predicted protein OS=Nematostella vectensis GN=v1g240479 PE=4 SV=1	ref|XP_015764867.1|	0	PREDICTED: uncharacterized protein LOC107343785 [Acropora digitifera]		0	0	0	2086at6101	0	uncharacterized protein LOC107330001	Apalm_gene.model.Segkk1266_pilon.39	93.258	Apalm_v2_gene.model.Sc0a5M3_79_HRSCAF_143.455	no	GeneMark.hmm,HiQ,PASA,Augustus	0.9781659388646288
evm.model.hic_scaffold_31.1071	hic_scaffold_31	9038067	9038663	Protein gooseberry	P09082	6.53e-12	Protein gooseberry OS=Drosophila melanogaster GN=gsb PE=2 SV=1	K1RVV3	2.2999999999999997e-24	Paired box pox-meso protein OS=Crassostrea gigas GN=CGI_10026723 PE=4 SV=1	ref|XP_006820626.1|	3.34e-35	PREDICTED: paired box protein Pax-6-like, partial [Saccoglossus kowalevskii]	GO:0005737; GO:0005634; GO:0000977; GO:0007268; GO:0022008; GO:0060025; GO:0006355; GO:0007435; GO:0007367; GO:0006351; GO:0007419	GO:0005634; GO:0003677; GO:0007275; GO:0006355; GO:0006351	0	0				Apalm_gene.model.Segkk1707_pilon.15	100	Apalm_v2_gene.model.Sc0a5M3_398_HRSCAF_736.197	no	GeneMark.hmm	0.9781879194630873
evm.model.hic_scaffold_5.1398	hic_scaffold_5	11738793	11741106	THAP domain-containing protein 2	Q9H0W7	1.63e-08	THAP domain-containing protein 2 OS=Homo sapiens GN=THAP2 PE=1 SV=1	A0A2B4RXV1	5.65e-81	THAP domain-containing protein 2 OS=Stylophora pistillata GN=THAP2 PE=4 SV=1	ref|XP_015760503.1|	7.43e-146	PREDICTED: uncharacterized protein LOC107339720 [Acropora digitifera]	GO:0005730; GO:0003677; GO:0046872	GO:0003677	0	0	15632at6101	0	uncharacterized protein LOC107339720	Apalm_gene.model.Segkk1809_pilon.22	100	Apalm_v2_gene.model.Sc0a5M3_330_HRSCAF_560.548	no	GeneMark.hmm,Augustus	0.9781985083189902
evm.model.hic_scaffold_35.533	hic_scaffold_35	5992223	5992489	hypothetical protein												0	0						Apalm_v2_gene.model.Sc0a5M3_401_HRSCAF_746.965	no	Augustus	0.9782608695652174
evm.model.hic_scaffold_35.948	hic_scaffold_35	8804445	8805134	Protein ANTAGONIST OF LIKE HETEROCHROMATIN PROTEIN 1	Q94K49	5.4e-19	Protein ANTAGONIST OF LIKE HETEROCHROMATIN PROTEIN 1 OS=Arabidopsis thaliana GN=ALP1 PE=1 SV=1	A0A2B4RHD3	6.379999999999999e-106	Putative nuclease HARBI1 OS=Stylophora pistillata GN=HARBI1 PE=4 SV=1	ref|XP_022804791.1|	5.66e-107	protein ANTAGONIST OF LIKE HETEROCHROMATIN PROTEIN 1-like, partial [Stylophora pistillata]	GO:0035098; GO:0005634; GO:0035102; GO:0003682; GO:0046872; GO:0004518; GO:0031936; GO:0006351	0	0	0	9214at6101	0	putative nuclease HARBI1	Apalm_gene.model.Segkk1362_pilon.155	100	Apalm_v2_gene.model.Sc0a5M3_401_HRSCAF_746.531	no	Augustus	0.9782608695652174
evm.model.hic_scaffold_6.1281	hic_scaffold_6	13643244	13645613	hypothetical protein												0	0						Apalm_v2_gene.model.Sc0a5M3_13_HRSCAF_21.97	no	Augustus	0.9782608695652174
evm.model.hic_scaffold_35.900	hic_scaffold_35	8600606	8600938	Zinc finger MYM-type protein 3	Q9JLM4	6.91e-07	Zinc finger MYM-type protein 3 OS=Mus musculus GN=Zmym3 PE=1 SV=1	A0A2B4R7U3	7.48e-25	Uncharacterized protein KIAA1958-like OS=Stylophora pistillata GN=AWC38_SpisGene22168 PE=4 SV=1	ref|XP_015778156.1|	2.53e-67	PREDICTED: glutamine-rich protein 1-like [Acropora digitifera]	GO:0005737; GO:0005654; GO:0003677; GO:0000981; GO:0008270; GO:0007010; GO:0007275; GO:0022604	0	0	0				Apalm_gene.model.Segkk1362_pilon.117	100	Apalm_v2_gene.model.Sc0a5M3_401_HRSCAF_746.579	no	GeneMark.hmm	0.9782608695652174
evm.model.hic_scaffold_4.191	hic_scaffold_4	2047775	2063439	Low-density lipoprotein receptor-related protein 4	O75096	0	Low-density lipoprotein receptor-related protein 4 OS=Homo sapiens GN=LRP4 PE=1 SV=4	A0A2B4SPQ6	0	Low-density lipoprotein receptor-related protein 4 OS=Stylophora pistillata GN=Lrp4 PE=4 SV=1	ref|XP_020602329.1|	0	low-density lipoprotein receptor-related protein 4-like [Orbicella faveolata]	GO:0009986; GO:0030425; GO:0016600; GO:0016021; GO:0031594; GO:0043025; GO:0005886; GO:0014069; GO:0043235; GO:0097060; GO:0034185; GO:0005509; GO:0042803; GO:0030971; GO:0097110; GO:0042813; GO:0017147; GO:0030509; GO:0048813; GO:0042733; GO:0006897; GO:0001942; GO:0001822; GO:0060173; GO:0050771; GO:0090090; GO:0030279; GO:0042475; GO:0050731; GO:1901631; GO:1904395; GO:0097104; GO:0097105; GO:…	GO:0016021	K20051	K20051	11358at6101	0	LOW QUALITY PROTEIN: low-density lipoprotein receptor-related protein 6-like	Apalm_gene.model.Segkk2001_pilon.18	100	Apalm_v2_gene.model.Sc0a5M3_314_HRSCAF_527.134	no	GeneMark.hmm,Augustus	0.9782712511938872
evm.model.hic_scaffold_2.1041	hic_scaffold_2	10782057	10783585	Serine/threonine-protein kinase ULK4	Q5R4M2	5.1e-41	Serine/threonine-protein kinase ULK4 OS=Pongo abelii GN=ULK4 PE=2 SV=1	A0A2B4SQS8	2.9000000000000002e-133	Serine/threonine-protein kinase ULK4 OS=Stylophora pistillata GN=Ulk4 PE=4 SV=1	ref|XP_015747126.1|	0	PREDICTED: serine/threonine-protein kinase ULK4-like [Acropora digitifera]	GO:0005524; GO:0004674	GO:0005524; GO:0004672	0	0				Apalm_gene.model.Segkk897_pilon.27	100	Apalm_v2_gene.model.Sc0a5M3_430_HRSCAF_812.453	no	GeneMark.hmm,Augustus	0.978275
evm.model.hic_scaffold_35.1862	hic_scaffold_35	17987748	17988299	Histone H1-delta	P15870	3.39e-16	Histone H1-delta OS=Strongylocentrotus purpuratus PE=3 SV=1	A0A2B4SSY5	1.93e-38	Histone H1-delta OS=Stylophora pistillata GN=AWC38_SpisGene3137 PE=4 SV=1	ref|XP_015778500.1|	9.28e-114	PREDICTED: histone H1-delta-like [Acropora digitifera]	GO:0000786; GO:0005634; GO:0003677; GO:0006334	GO:0000786; GO:0005634; GO:0003677; GO:0006334	K11275	K11275	10740at6101	0	histone H1-delta-like	Apalm_gene.model.Segkk1129_pilon.5	100	Apalm_v2_gene.model.Sc0a5M3_221_HRSCAF_370.431	no	GeneMark.hmm,Augustus	0.9782945736434109
evm.model.hic_scaffold_1.1540	hic_scaffold_1	14055353	14059777	Transient receptor potential cation channel subfamily V member 4				A0A2B4SUB6	7.14e-143	Transient receptor potential cation channel subfamily V member 4 OS=Stylophora pistillata GN=Trpv4 PE=4 SV=1	ref|XP_015780961.1|	6.46e-148	PREDICTED: uncharacterized protein LOC107358902 [Acropora digitifera]		GO:0016021; GO:0005216	0	0				Apalm_gene.model.Segkk1322_pilon.20	100	Apalm_v2_gene.model.Sc0a5M3_272_HRSCAF_451.55	no	GeneMark.hmm,HiQ,Augustus	0.9782945736434109
evm.model.hic_scaffold_2.384	hic_scaffold_2	4017716	4018831	hypothetical protein AWC38_SpisGene24599				A0A2B4R1S4	0	Uncharacterized protein OS=Stylophora pistillata GN=AWC38_SpisGene24599 PE=4 SV=1	gb|PFX11601.1|	0	hypothetical protein AWC38_SpisGene24599 [Stylophora pistillata]		GO:0003677; GO:0015074; GO:0006310	0	0	16133at6101	0	uncharacterized protein LOC107329484	Apalm_gene.model.Segkk67_pilon.3	100	Apalm_v2_gene.model.Sc0a5M3_390_HRSCAF_714.405	Pro-Pol polyprotein	HiQ,Augustus	0.9783393501805054
evm.model.hic_scaffold_10.2319	hic_scaffold_10	25164207	25165687	PREDICTED: uncharacterized protein LOC107348290							ref|XP_015769799.1|	5.3900000000000004e-49	PREDICTED: uncharacterized protein LOC107348290 [Acropora digitifera]			0	0				Apalm_gene.model.Segkk940_pilon.4	100	Apalm_v2_gene.model.Sc0a5M3_281_HRSCAF_464.75	no	HiQ,PASA,Augustus	0.9783491204330176
evm.model.hic_scaffold_17.1752	hic_scaffold_17	15563184	15564770	Sterile alpha motif domain-containing protein 9-like				A0A2B4RV00	3.15e-155	Sterile alpha motif domain-containing protein 9-like OS=Stylophora pistillata GN=Samd9l PE=4 SV=1	ref|XP_015766125.1|	0	PREDICTED: uncharacterized protein LOC107344957 isoform X2 [Acropora digitifera]		0	0	0				Apalm_gene.model.Segkk252_pilon.14	100	Apalm_v2_gene.model.Sc0a5M3_375_HRSCAF_671.238	no	GeneMark.hmm,Augustus	0.9783549783549783
evm.model.hic_scaffold_30.1342	hic_scaffold_30	14048171	14050677	Isoaspartyl peptidase/L-asparaginase	Q32LE5	1.06e-78	Isoaspartyl peptidase/L-asparaginase OS=Bos taurus GN=ASRGL1 PE=2 SV=1	A0A2B4RU11	2.1999999999999998e-112	Isoaspartyl peptidase/L-asparaginase OS=Stylophora pistillata GN=ASRGL1 PE=4 SV=1	ref|XP_015754792.1|	0	PREDICTED: uncharacterized protein LOC107334376, partial [Acropora digitifera]	GO:0005737; GO:0004067; GO:0008798; GO:0033345	GO:0004067	K13051	K13051	5704at6101	0	isoaspartyl peptidase/L-asparaginase-like	Apalm_gene.model.Segkk1096_pilon.36	100	Apalm_v2_gene.model.Sc0a5M3_161_HRSCAF_285.453	no	GeneMark.hmm,HiQ,PASA,Augustus	0.9783849918433931
evm.model.hic_scaffold_35.1734	hic_scaffold_35	16515697	16519681	uncharacterized protein LOC111334021				A0A2B4S0L6	2.52e-38	Uncharacterized protein OS=Stylophora pistillata GN=AWC38_SpisGene12870 PE=4 SV=1	ref|XP_022795438.1|	5.28e-116	uncharacterized protein LOC111334021 [Stylophora pistillata]		0	0	0	9348at6101	0	uncharacterized protein LOC110240003	Apalm_gene.model.Segkk708_pilon.34	100	Apalm_v2_gene.model.Sc0a5M3_221_HRSCAF_370.301	no	GeneMark.hmm,PASA,Augustus	0.9784078516902944
evm.model.hic_scaffold_35.391	hic_scaffold_35	4331382	4332000	hypothetical protein WOSG25_051550, partial				A0A069CU20	1.41e-07	Uncharacterized protein (Fragment) OS=Weissella oryzae SG25 GN=WOSG25_051550 PE=4 SV=1	dbj|GAK30882.1|	2.19e-07	hypothetical protein WOSG25_051550, partial [Weissella oryzae SG25]		0	0	0				Apalm_gene.model.Segkk1517_pilon.27	81.683	Apalm_v2_gene.model.Sc0a5M3_401_HRSCAF_746.1110	no	GeneMark.hmm	0.9784172661870504
evm.model.hic_scaffold_35.979	hic_scaffold_35	8966982	8967398	PREDICTED: putative nuclease HARBI1				A0A1X7VA65	5e-09	Uncharacterized protein OS=Amphimedon queenslandica PE=4 SV=1	ref|XP_015752674.1|	2.6099999999999998e-30	PREDICTED: putative nuclease HARBI1 [Acropora digitifera]		0	0	0				Apalm_gene.model.Segkk232_pilon.22	100	Apalm_v2_gene.model.Sc0a5M3_401_HRSCAF_746.500	no	GeneMark.hmm	0.9784172661870504
evm.model.hic_scaffold_2.448	hic_scaffold_2	4609387	4612122	Tetratricopeptide repeat protein 28	Q80XJ3	1.35e-78	Tetratricopeptide repeat protein 28 OS=Mus musculus GN=Ttc28 PE=1 SV=3	A0A2B4RAS7	0	Tetratricopeptide repeat protein 28 OS=Stylophora pistillata GN=TTC28 PE=4 SV=1	ref|XP_015776455.1|	0	PREDICTED: tetratricopeptide repeat protein 28-like [Acropora digitifera]	GO:0005813; GO:0005737; GO:0030496; GO:0072686; GO:1990023; GO:0097431; GO:0019900; GO:0007049; GO:0051301; GO:0007346	0	0	0				Apalm_gene.model.Segkk1959_pilon.9	100	Apalm_v2_gene.model.Sc0a5M3_390_HRSCAF_714.470	no	GeneMark.hmm,Augustus	0.9784356725146199
evm.model.hic_scaffold_35.882	hic_scaffold_35	8520544	8521146	PREDICTED: protein bfr2-like				A0A2B4S6K4	5.48e-17	Uncharacterized protein OS=Stylophora pistillata GN=AWC38_SpisGene11238 PE=4 SV=1	ref|XP_015780410.1|	1.51e-120	PREDICTED: protein bfr2-like [Acropora digitifera]		0	0	0	11165at6101	0	uncharacterized protein LOC110249118	Apalm_gene.model.Segkk1362_pilon.101	100	Apalm_v2_gene.model.Sc0a5M3_401_HRSCAF_746.597	no	GeneMark.hmm,Augustus	0.978441
evm.model.hic_scaffold_21.1359	hic_scaffold_21	13386157	13390455	Macrophage mannose receptor 1	P22897	8.46e-12	Macrophage mannose receptor 1 OS=Homo sapiens GN=MRC1 PE=1 SV=1	A0A146YBY5	3.48e-12	Macrophage mannose receptor 1 OS=Fundulus heteroclitus PE=4 SV=1	ref|XP_015751197.1|	3.75e-92	PREDICTED: tetranectin-like isoform X2 [Acropora digitifera]	GO:0009986; GO:0010008; GO:0005887; GO:0005886; GO:0005537; GO:0004872; GO:0004888; GO:0001618; GO:0071346; GO:0071353; GO:0071222; GO:0006898	GO:0016021	0	0	17100at6101	0	uncharacterized protein LOC110060569	Apalm_gene.model.Segkk2010_pilon.2	100	Apalm_v2_gene.model.Sc0a5M3_84_HRSCAF_150.125	no	GeneMark.hmm,HiQ,Augustus	0.9784768211920529
evm.model.hic_scaffold_2.1922	hic_scaffold_2	19974486	19975160	PREDICTED: uncharacterized protein LOC107343414				A0A2B4SGX9	2.94e-65	Uncharacterized protein OS=Stylophora pistillata GN=AWC38_SpisGene7532 PE=4 SV=1	ref|XP_015764466.1|	2.99e-144	PREDICTED: uncharacterized protein LOC107343414 [Acropora digitifera]		0	0	0	14457at6101	0	uncharacterized protein LOC111336650	Apalm_gene.model.Segkk1488_pilon.15	100	Apalm_v2_gene.model.Sc0a5M3_191_HRSCAF_332.41	no	HiQ,Augustus	0.978495
evm.model.hic_scaffold_31.1015	hic_scaffold_31	8696872	8697735	Craniofacial development protein 2				A0A2B4S159	3.39e-48	Craniofacial development protein 2 OS=Stylophora pistillata GN=CFDP2 PE=4 SV=1	ref|XP_015769841.1|	1.31e-64	PREDICTED: uncharacterized protein LOC107348328 [Acropora digitifera]		0	0	0						Apalm_v2_gene.model.Sc0a5M3_398_HRSCAF_736.264	no	GeneMark.hmm	0.9785752544188537
evm.model.hic_scaffold_5.1592	hic_scaffold_5	13972876	13973211	hypothetical protein												0	0						Apalm_v2_gene.model.Sc0a5M3_330_HRSCAF_560.343	no	GeneMark.hmm	0.9785932721712538
evm.model.hic_scaffold_5.1055	hic_scaffold_5	9549754	9556163	PREDICTED: uncharacterized protein LOC107357459				A0A0P4VX58	1.18e-138	Uncharacterized protein OS=Scylla olivacea PE=4 SV=1	ref|XP_015779584.1|	0	PREDICTED: uncharacterized protein LOC107357459 [Acropora digitifera]		GO:0003676; GO:0015074	0	0	1619at6101	0	uncharacterized protein LOC107357459	Apalm_gene.model.Segkk919_pilon.2	95.093	Apalm_v2_gene.model.Sc0a5M3_106_HRSCAF_193.2	no	HiQ,Augustus	0.978594
evm.model.hic_scaffold_20.950	hic_scaffold_20	10325171	10332703	Histone deacetylase 8	B1H369	2.03e-154	Histone deacetylase 8 OS=Xenopus tropicalis GN=hdac8 PE=2 SV=1	A0A2B4SGZ9	0	Histone deacetylase 8 OS=Stylophora pistillata GN=Hdac8 PE=4 SV=1	ref|XP_020616653.1|	0	histone deacetylase 8-like [Orbicella faveolata]	GO:0005737; GO:0005634; GO:0046872; GO:0032041; GO:0006355; GO:0006351	GO:0005634; GO:0032041; GO:0006355; GO:0006351	K11405	K11405	4708at6101	0		Apalm_gene.model.Segkk1234_pilon.3	100	Apalm_v2_gene.model.Sc0a5M3_79_HRSCAF_143.987	no	GeneMark.hmm,PASA,Augustus	0.9786038077969175
evm.model.hic_scaffold_4.2432	hic_scaffold_4	26005434	26006785	PREDICTED: uncharacterized protein LOC107358188				A7S1S1	6.66e-23	Predicted protein OS=Nematostella vectensis GN=v1g242246 PE=4 SV=1	ref|XP_015780298.1|	0	PREDICTED: uncharacterized protein LOC107358188 [Acropora digitifera]		0	0	0				Apalm_gene.model.Segkk1742_pilon.1	57.461	Apalm_v2_gene.model.Sc0a5M3_14_HRSCAF_24.105	no	GeneMark.hmm	0.9786139685977261
evm.model.hic_scaffold_20.1214	hic_scaffold_20	12211837	12216977	hypothetical protein AC249_AIPGENE15373				C3YRP4	0	Uncharacterized protein OS=Branchiostoma floridae GN=BRAFLDRAFT_95073 PE=4 SV=1	gb|KXJ23872.1|	0	hypothetical protein AC249_AIPGENE15373 [Exaiptasia pallida]		0	0	0	18037at6101	0	uncharacterized protein LOC111346569	Apalm_gene.model.Segkk1178_pilon.14	79.522	Apalm_v2_gene.model.Sc0a5M3_79_HRSCAF_143.1276	no	GeneMark.hmm,Augustus	0.9786478841994343
evm.model.hic_scaffold_20.1093	hic_scaffold_20	11455854	11456237	hypothetical protein AWC38_SpisGene20803				A0A2B4RCW6	8.14e-14	Uncharacterized protein OS=Stylophora pistillata GN=AWC38_SpisGene20803 PE=4 SV=1	gb|PFX15006.1|	1.26e-13	hypothetical protein AWC38_SpisGene20803 [Stylophora pistillata]		0	0	0				Apalm_gene.model.Segkk849_pilon.8	100	Apalm_v2_gene.model.Sc0a5M3_79_HRSCAF_143.1140	no	Augustus	0.9786666666666667
evm.model.hic_scaffold_10.610	hic_scaffold_10	7017176	7017925	Pyroglutamylated RFamide peptide receptor	Q96P65	1.66e-16	Pyroglutamylated RFamide peptide receptor OS=Homo sapiens GN=QRFPR PE=2 SV=2	A0A2B4RQG2	3.5499999999999996e-52	Zinc finger MYND domain-containing protein 12 OS=Stylophora pistillata GN=ZMYND12 PE=4 SV=1	ref|XP_015771702.1|	3.5e-147	PREDICTED: C3a anaphylatoxin chemotactic receptor-like [Acropora digitifera]	GO:0016021; GO:0005887; GO:0005886; GO:0004930; GO:0004983; GO:0042277; GO:0032870; GO:0007186; GO:1901652	GO:0016021; GO:0004930	K08375	K08375	7645at6101	0	somatostatin receptor type 4-like	Apalm_gene.model.Segkk253_pilon.53	100	Apalm_v2_gene.model.Sc0a5M3_44_HRSCAF_77.638	no	GeneMark.hmm,Augustus	0.9786666666666667
evm.model.hic_scaffold_20.1137	hic_scaffold_20	11657228	11657743	Transposon Tf2-3 polyprotein	P0CT36	1.47e-16	Transposon Tf2-3 polyprotein OS=Schizosaccharomyces pombe (strain 972 / ATCC 24843) GN=Tf2-3 PE=1 SV=1	A0A2B4T2H1	2.96e-41	Retrovirus-related Pol polyprotein OS=Stylophora pistillata GN=POL PE=4 SV=1	gb|KXJ07604.1|	1.86e-46	Retrovirus-related Pol polyprotein from transposon 17.6 [Exaiptasia pallida]	GO:0004190; GO:0003677; GO:0003887; GO:0004519; GO:0046872; GO:0003723; GO:0003964; GO:0015074; GO:0006310	GO:0003676; GO:0015074	0	0				Apalm_gene.model.Segkk996_pilon.13	100	Apalm_v2_gene.model.Sc0a5M3_79_HRSCAF_143.1184	Transposon Tf2-3 polyprotein	Augustus	0.9786821705426356
evm.model.hic_scaffold_4.1666	hic_scaffold_4	17389923	17390384	hypothetical protein							ref|XP_020895966.1|	1.2e-31	uncharacterized protein LOC110234899 [Exaiptasia pallida]			0	0						Apalm_v2_gene.model.Sc0a5M3_427_HRSCAF_802.34	no	GeneMark.hmm	0.9787007454739084
evm.model.hic_scaffold_35.1062	hic_scaffold_35	9730338	9731501	uncharacterized protein K02A2.6-like	Q09575	4.97e-38	Uncharacterized protein K02A2.6 OS=Caenorhabditis elegans GN=K02A2.6 PE=4 SV=1	A0A2B4SEB5	0	Transposon Ty3-I Gag-Pol polyprotein OS=Stylophora pistillata GN=TY3B-I PE=4 SV=1	gb|PFX27716.1|	0	uncharacterized protein K02A2.6-like [Stylophora pistillata]	GO:0003676; GO:0008270; GO:0015074	0	0	0	19810at6101	0	uncharacterized protein K02A2.6-like	Apalm_gene.model.Segkk332_pilon.11	42.478	Apalm_v2_gene.model.Sc0a5M3_401_HRSCAF_746.415	Transposon Ty3-I Gag-Pol polyprotein OS=Stylophora pistillata GN=TY3B-I PE=4 SV=1	GeneMark.hmm	0.978736
evm.model.hic_scaffold_10.779	hic_scaffold_10	9174421	9175032	LINE-1 retrotransposable element ORF2 protein	O00370	3.12e-12	LINE-1 retrotransposable element ORF2 protein OS=Homo sapiens PE=1 SV=1	A0A2B4SE46	8.69e-39	Transposon TX1 uncharacterized 149 kDa protein OS=Stylophora pistillata GN=AWC38_SpisGene7933 PE=4 SV=1	gb|KXJ08705.1|	2.72e-51	Transposon TX1 uncharacterized 149 kDa protein [Exaiptasia pallida]	GO:0046872; GO:0003964; GO:0009036; GO:0006310; GO:0090305; GO:0032199; GO:0032197	0	0	0	19051at6101	0	uncharacterized protein LOC110040547	Apalm_gene.model.Segkk1550_pilon.12	71.667	Apalm_v2_gene.model.Sc0a5M3_44_HRSCAF_77.819	LINE-1 retrotransposable element ORF2 protein	GeneMark.hmm	0.9787581699346405
evm.model.hic_scaffold_6.690	hic_scaffold_6	7932535	7933275	PREDICTED: uncharacterized protein LOC107333088				A0A2B4S8C7	9.04e-75	Uncharacterized protein OS=Stylophora pistillata GN=AWC38_SpisGene25758 PE=4 SV=1	ref|XP_015753335.1|	8.86e-90	PREDICTED: uncharacterized protein LOC107333088 [Acropora digitifera]		0	0	0						Apalm_v2_gene.model.Sc0a5M3_13_HRSCAF_21.714	no	GeneMark.hmm	0.9787816563997263
evm.model.hic_scaffold_5.1137	hic_scaffold_5	9912179	9912847	hypothetical protein LOTGIDRAFT_175161				V4AFA1	4.64e-37	Uncharacterized protein OS=Lottia gigantea GN=LOTGIDRAFT_175161 PE=4 SV=1	gb|ESO95542.1|	7.190000000000001e-37	hypothetical protein LOTGIDRAFT_175161 [Lottia gigantea]		0	0	0						Apalm_v2_gene.model.Sc0a5M3_24_HRSCAF_39.83	no	GeneMark.hmm	0.9788679245283018
evm.model.hic_scaffold_17.1042	hic_scaffold_17	10317685	10323012	Putative enzymatic polyprotein	Q89703	2.7e-07	Putative enzymatic polyprotein OS=Cassava vein mosaic virus GN=ORF 3 PE=3 SV=1	A0A2B4R1S4	2.09e-171	Uncharacterized protein OS=Stylophora pistillata GN=AWC38_SpisGene24599 PE=4 SV=1	gb|PFX11601.1|	3.23e-171	hypothetical protein AWC38_SpisGene24599 [Stylophora pistillata]	GO:0004190; GO:0003677; GO:0003887; GO:0046872; GO:0003723; GO:0003964; GO:0004523; GO:0006310	GO:0003677; GO:0015074; GO:0006310	0	0	17447at6101	0	uncharacterized protein LOC110064319	Apalm_gene.model.Segkk403_pilon.135	100	Apalm_v2_gene.model.Sc0a5M3_331_HRSCAF_562.188	no	HiQ,Augustus	0.9789291026276649
evm.model.hic_scaffold_17.1134	hic_scaffold_17	10814554	10815651	Probable RNA-directed DNA polymerase from transposon BS	Q95SX7	2.92e-09	Probable RNA-directed DNA polymerase from transposon BS OS=Drosophila melanogaster GN=RTase PE=2 SV=1	A0A2B4SV02	1.8299999999999998e-89	RNA-directed DNA polymerase from mobile element jockey OS=Stylophora pistillata GN=pol PE=4 SV=1	gb|PFX34504.1|	2.8399999999999997e-89	RNA-directed DNA polymerase from mobile element jockey [Stylophora pistillata]	GO:0003964; GO:0006313	GO:0003964	0	0	17776at6101	0	uncharacterized protein LOC111330706	Apalm_gene.model.Segkk403_pilon.53	98.556	Apalm_v2_gene.model.Sc0a5M3_331_HRSCAF_562.94	Probable RNA-directed DNA polymerase from transposon BS	GeneMark.hmm,Augustus	0.9789377289377289
evm.model.hic_scaffold_31.1057	hic_scaffold_31	8964990	8966069	PREDICTED: uncharacterized protein LOC107354627				A0A2B4S0C1	3.9500000000000005e-157	Uncharacterized protein OS=Stylophora pistillata GN=AWC38_SpisGene11300 PE=4 SV=1	ref|XP_015776597.1|	0	PREDICTED: uncharacterized protein LOC107354627 [Acropora digitifera]		0	0	0	12928at6101	0	uncharacterized protein LOC110045927	Apalm_gene.model.Segkk1707_pilon.1	100	Apalm_v2_gene.model.Sc0a5M3_398_HRSCAF_736.212	no	GeneMark.hmm,Augustus	0.9789574366331899
evm.model.hic_scaffold_20.1104	hic_scaffold_20	11501586	11502298	PREDICTED: uncharacterized protein LOC107350682				A0A096MCV6	5.7e-07	Uncharacterized protein OS=Poecilia formosa PE=4 SV=1	ref|XP_015772401.1|	1.25e-26	PREDICTED: uncharacterized protein LOC107350682 [Acropora digitifera]		GO:0003676; GO:0008270	0	0				Apalm_gene.model.Segkk1859_pilon.1	56.284	Apalm_v2_gene.model.Sc0a5M3_79_HRSCAF_143.1151	no	GeneMark.hmm,Augustus	0.9789621318373072
evm.model.hic_scaffold_4.425	hic_scaffold_4	5140360	5143755	Heme-binding protein 2	Q9WU63	2.26e-37	Heme-binding protein 2 OS=Mus musculus GN=Hebp2 PE=1 SV=1	C3Y7T4	1.78e-62	Uncharacterized protein OS=Branchiostoma floridae GN=BRAFLDRAFT_261932 PE=4 SV=1	ref|XP_015775641.1|	3.34e-155	PREDICTED: heme-binding protein 2-like [Acropora digitifera]	GO:0005737; GO:0005739; GO:0010917; GO:0035794; GO:0010940	0	0	0	9065at6101	0	heme-binding protein 2-like	Apalm_gene.model.Segkk1318_pilon.10	100	Apalm_v2_gene.model.Sc0a5M3_314_HRSCAF_527.388	no	GeneMark.hmm,PASA,Augustus	0.9789691943127962
evm.model.hic_scaffold_30.571	hic_scaffold_30	5897345	5897956	hypothetical protein AWC38_SpisGene23392				A0A2B4R8D0	9.89e-60	Uncharacterized protein OS=Stylophora pistillata GN=AWC38_SpisGene23392 PE=4 SV=1	gb|PFX12617.1|	1.53e-59	hypothetical protein AWC38_SpisGene23392 [Stylophora pistillata]		0	0	0	17753at6101	0	uncharacterized protein LOC110231819	Apalm_gene.model.Segkk1834_pilon.18	100	Apalm_v2_gene.model.Sc0a5M3_307_HRSCAF_512.355	no	GeneMark.hmm	0.9789719626168224
evm.model.hic_scaffold_10.1210	hic_scaffold_10	13041862	13042077	Integrase/recombinase xerD-like							gb|KXJ10028.1|	4.21e-12	Integrase/recombinase xerD-like [Exaiptasia pallida]			0	0				Apalm_gene.model.Segkk1277_pilon.3	100	Apalm_v2_gene.model.Sc0a5M3_281_HRSCAF_464.1208	no	Augustus	0.9789719626168224
evm.model.hic_scaffold_35.812	hic_scaffold_35	8181807	8182514	PREDICTED: uncharacterized protein LOC107353520				A0A1Z5HEH3	2.6e-38	Uncharacterized protein OS=Bathymodiolus platifrons methanotrophic gill symbiont GN=bplSymb_SCF24501P001 PE=4 SV=1	ref|XP_015775328.1|	1.84e-151	PREDICTED: uncharacterized protein LOC107353520 [Acropora digitifera]		0	0	0	10259at6101	0	phosphatidylinositol N-acetylglucosaminyltransferase subunit P-like	Apalm_gene.model.Segkk1362_pilon.35	100	Apalm_v2_gene.model.Sc0a5M3_401_HRSCAF_746.667	no	Augustus	0.9790153349475383
evm.model.hic_scaffold_15.963	hic_scaffold_15	10044263	10044691	uncharacterized protein LOC110064398							ref|XP_020627103.1|	6.55e-10	uncharacterized protein LOC110064398 [Orbicella faveolata]			0	0				Apalm_gene.model.Segkk1397_pilon.54	100	Apalm_v2_gene.model.Sc0a5M3_424_HRSCAF_798.236	no	GeneMark.hmm	0.9790209790209791
evm.model.hic_scaffold_17.2015	hic_scaffold_17	18532613	18534073	PREDICTED: uncharacterized protein LOC107330958							ref|XP_015750977.1|	6.87e-67	PREDICTED: uncharacterized protein LOC107330958 [Acropora digitifera]			0	0				Apalm_gene.model.Segkk780_pilon.3	100	Apalm_v2_gene.model.Sc0a5M3_375_HRSCAF_671.507	no	GeneMark.hmm,HiQ,PASA,Augustus	0.9790432801822323
evm.model.hic_scaffold_6.550	hic_scaffold_6	6876108	6878817	PREDICTED: uncharacterized protein LOC107328547			hic_scaffold_35	14908356	7.77e-76	Uncharacterized protein OS=Stylophora pistillata GN=AWC38_SpisGene17391 PE=4 SV=1	ref|XP_015748756.1|	1.61e-142	PREDICTED: uncharacterized protein LOC107328547 [Acropora digitifera]		0	0	0	18050at6101	0	uncharacterized protein LOC107328547	Apalm_gene.model.Segkk502_pilon.32	100	Apalm_v2_gene.model.SC0A5M3_361_HRSCAF_634.580	no	GeneMark.hmm,PASA,Augustus	0.9790645879732739
evm.model.hic_scaffold_31.1010	hic_scaffold_31	8671157	8672113	hypothetical protein AC249_AIPGENE23581				A0A2B4RBP5	6.78e-106	Uncharacterized protein OS=Stylophora pistillata GN=AWC38_SpisGene22099 PE=4 SV=1	gb|KXJ11558.1|	7.5300000000000004e-177	hypothetical protein AC249_AIPGENE23581 [Exaiptasia pallida]		0	0	0						Apalm_v2_gene.model.Sc0a5M3_398_HRSCAF_736.269	no	GeneMark.hmm	0.9790794979079498
evm.model.hic_scaffold_17.2136	hic_scaffold_17	20095238	20099451	Nuclear transport factor 2	Q9XJ54	7.969999999999999e-34	Q9XJ54|NTF2_ORYSJ Nuclear transport factor 2 OS=Oryza sativa subsp. japonica GN=NTF2 PE=2 SV=1	A0A2B4STG9	1.84e-56	Nuclear transport factor 2 OS=Stylophora pistillata GN=ntf2 PE=4 SV=1	ref|XP_015752228.1|	2.61e-81	PREDICTED: nuclear transport factor 2-like isoform X1 [Acropora digitifera]	GO:0005737; GO:0015031	0	0	0	10365at6101	0	nuclear transport factor 2-like	Apalm_gene.model.Segkk112_pilon.4	100	Apalm_v2_gene.model.Sc0a5M3_375_HRSCAF_671.632	no	GeneMark.hmm,PASA,Augustus	0.9791107132199344
evm.model.hic_scaffold_31.1941	hic_scaffold_31	16056515	16068206	Collagen alpha-1(V) chain				A0A2B4R6U2	1.48e-20	Collagen alpha-1(V) chain OS=Stylophora pistillata GN=Col5a1 PE=4 SV=1	ref|XP_015763559.1|	2.54e-165	PREDICTED: uncharacterized protein LOC107342572 isoform X2 [Acropora digitifera]		GO:0005581; GO:0005201	0	0				Apalm_gene.model.Segkk736_pilon.5	99.007	Apalm_v2_gene.model.Sc0a5M3_337_HRSCAF_586.317	no	GeneMark.hmm,PASA,Augustus	0.9791486914006328
evm.model.hic_scaffold_15.1493	hic_scaffold_15	15433172	15434665	Intelectin-2				A0A2B4SF78	1.79e-111	Intelectin-2 OS=Stylophora pistillata GN=ITLN2 PE=4 SV=1	ref|XP_015772823.1|	5.900000000000001e-169	PREDICTED: uncharacterized protein LOC107351072 [Acropora digitifera]		GO:0005509; GO:0005201	0	0	13673at6101	0	uncharacterized protein LOC107329750	Apalm_gene.model.Segkk343_pilon.8	100	Apalm_v2_gene.model.Sc0a5M3_424_HRSCAF_798.781	no	GeneMark.hmm,Augustus	0.9791526563550773
evm.model.hic_scaffold_10.389	hic_scaffold_10	4458632	4491065	Probable ATP-dependent RNA helicase DDX60	Q8IY21	0	Probable ATP-dependent RNA helicase DDX60 OS=Homo sapiens GN=DDX60 PE=1 SV=3	A0A2B4S668	0	Putative ATP-dependent RNA helicase DDX60 OS=Stylophora pistillata GN=DDX60 PE=4 SV=1	ref|XP_015748560.1|	0	PREDICTED: probable ATP-dependent RNA helicase DDX60 [Acropora digitifera]	GO:0005737; GO:0005829; GO:0045111; GO:0005524; GO:0003690; GO:0003725; GO:0004386; GO:0003727; GO:0051607; GO:0045087; GO:1900245; GO:1900246; GO:0009615	GO:0005524; GO:0004386; GO:0003676	K20103	K20103	11403at6101	0	probable ATP-dependent RNA helicase DDX60	Apalm_gene.model.Segkk993_pilon.1	95.112	Apalm_v2_gene.model.Sc0a5M3_44_HRSCAF_77.414	no	GeneMark.hmm,Augustus	0.9791646755232725
evm.model.hic_scaffold_20.1341	hic_scaffold_20	13132840	13133127	hypothetical protein AWC38_SpisGene5184				A0A2B4SH82	8.16e-14	Uncharacterized protein OS=Stylophora pistillata GN=AWC38_SpisGene5184 PE=4 SV=1	gb|PFX30034.1|	1.26e-13	hypothetical protein AWC38_SpisGene5184 [Stylophora pistillata]		GO:0003677	0	0				Apalm_gene.model.Segkk951_pilon.62	100	Apalm_v2_gene.model.Sc0a5M3_110_HRSCAF_200.67	no	Augustus	0.9791666666666666
evm.model.hic_scaffold_4.1616	hic_scaffold_4	16933871	16934350	uncharacterized protein LOC110049797				A0A1X7TFA6	6.63e-07	Uncharacterized protein OS=Amphimedon queenslandica PE=4 SV=1	ref|XP_020611283.1|	1.9e-62	uncharacterized protein LOC110049797 [Orbicella faveolata]		0	0	0				Apalm_gene.model.Segkk1618_pilon.17	100	Apalm_v2_gene.model.Sc0a5M3_427_HRSCAF_802.85	no	GeneMark.hmm	0.9791666666666666
evm.model.hic_scaffold_4.748	hic_scaffold_4	8765183	8765686	putative enzymatic polyprotein				A0A1S3HLH7	5.980000000000001e-21	uncharacterized protein LOC106156309 OS=Lingula unguis GN=LOC106156309 PE=4 SV=1	gb|KXJ09287.1|	1.7299999999999997e-42	putative enzymatic polyprotein [Exaiptasia pallida]		GO:0005576; GO:0008061; GO:0003676; GO:0006030	0	0						Apalm_v2_gene.model.Sc0a5M3_314_HRSCAF_527.729	no	GeneMark.hmm	0.9791666666666666
evm.model.hic_scaffold_35.753	hic_scaffold_35	7702283	7702618	hypothetical protein AC249_AIPGENE6735				A7S6W5	4.81e-43	Predicted protein OS=Nematostella vectensis GN=v1g243277 PE=4 SV=1	gb|KXJ12357.1|	5.69e-49	hypothetical protein AC249_AIPGENE6735 [Exaiptasia pallida]		0	0	0				Apalm_gene.model.Segkk1889_pilon.17	100	Apalm_v2_gene.model.Sc0a5M3_401_HRSCAF_746.727	no	GeneMark.hmm	0.9791666666666666
evm.model.hic_scaffold_5.564	hic_scaffold_5	6412195	6416650	uncharacterized protein LOC111347474				A7SS82	2.68e-27	Predicted protein OS=Nematostella vectensis GN=v1g247073 PE=4 SV=1	ref|XP_022810451.1|	1.7700000000000002e-32	uncharacterized protein LOC111347474 [Stylophora pistillata]		0	0	0	19618at6101	0	uncharacterized protein LOC107349816	Apalm_gene.model.Segkk2025_pilon.4	100	Apalm_v2_gene.model.Sc0a5M3_322_HRSCAF_543.361	no	GeneMark.hmm,PASA,Augustus	0.9791773340160437
evm.model.hic_scaffold_21.1275	hic_scaffold_21	12501196	12501513	Myeloid differentiation primary response protein MyD88				A0A2B4S3X5	1.79e-19	Myeloid differentiation primary response protein MyD88 OS=Stylophora pistillata GN=MYD88 PE=4 SV=1	ref|XP_015760455.1|	2.69e-69	PREDICTED: uncharacterized protein LOC107339660 [Acropora digitifera]		GO:0007165	0	0				Apalm_gene.model.Segkk1515_pilon.4	100	Apalm_v2_gene.model.Sc0a5M3_84_HRSCAF_150.210	no	Augustus	0.9792027729636048
evm.model.hic_scaffold_5.792	hic_scaffold_5	7950353	7951195	Transposon Ty3-G Gag-Pol polyprotein				A0A2B4SCE5	3.69e-122	Transposon Ty3-G Gag-Pol polyprotein OS=Stylophora pistillata GN=TY3B-G PE=4 SV=1	gb|PFX27046.1|	5.720000000000001e-122	Transposon Ty3-G Gag-Pol polyprotein [Stylophora pistillata]		0	0	0				Apalm_gene.model.Segkk384_pilon.5	100	Apalm_v2_gene.model.Sc0a5M3_322_HRSCAF_543.123	Transposon Ty3-G Gag-Pol polyprotein	GeneMark.hmm	0.9792408066429419
evm.model.hic_scaffold_31.1058	hic_scaffold_31	8966999	8967769	PREDICTED: uncharacterized protein LOC107354628	O86236	3.04e-07	Uncharacterized transposase-like protein HI_1328.1 OS=Haemophilus influenzae (strain ATCC 51907 / DSM 11121 / KW20 / Rd) GN=HI_1328.1 PE=4 SV=1	W4Y1I6	2.4399999999999996e-104	Uncharacterized protein OS=Strongylocentrotus purpuratus PE=4 SV=1	ref|XP_015776598.1|	1.09e-179	PREDICTED: uncharacterized protein LOC107354628 [Acropora digitifera]	GO:0006310; GO:0032196	GO:0003676	0	0	18427at6101	0	uncharacterized protein LOC110243911	Apalm_gene.model.Segkk1707_pilon.2	100	Apalm_v2_gene.model.Sc0a5M3_398_HRSCAF_736.211	no	GeneMark.hmm,Augustus	0.9792477302204928
evm.model.hic_scaffold_30.1	hic_scaffold_30	3483	33807	Intraflagellar transport protein 172 homolog	Q5RHH4	0	Intraflagellar transport protein 172 homolog OS=Danio rerio GN=ift172 PE=2 SV=1	A0A2B4SAZ8	0	Intraflagellar transport protein 172-like OS=Stylophora pistillata GN=ift172 PE=4 SV=1	ref|XP_022790624.1|	0	intraflagellar transport protein 172 homolog [Stylophora pistillata]	GO:0005930; GO:0036064; GO:0005929; GO:0030992; GO:0060271; GO:0045494; GO:0048793; GO:0032006; GO:0060041	GO:0031514; GO:0004867	K19676	K19676	82at6101	0	intraflagellar transport protein 172 homolog	Apalm_gene.model.Segkk932_pilon.1	99.784	Apalm_v2_gene.model.Sc0a5M3_307_HRSCAF_512.937	no	GeneMark.hmm,HiQ,PASA,Augustus	0.9792626728110599
evm.model.hic_scaffold_35.1063	hic_scaffold_35	9731570	9732310	Retrovirus-related Pol polyprotein from transposon 17.6	P04323	3.48e-48	Retrovirus-related Pol polyprotein from transposon 17.6 OS=Drosophila melanogaster GN=pol PE=3 SV=1	A0A2B4SHJ6	8.08e-143	Retrovirus-related Pol polyprotein from transposon 17.6 OS=Stylophora pistillata GN=pol PE=4 SV=1	gb|PFX28543.1|	1.25e-142	Retrovirus-related Pol polyprotein from transposon 17.6 [Stylophora pistillata]	GO:0004190; GO:0004519; GO:0003676; GO:0003964; GO:0015074	0	0	0				Apalm_gene.model.Segkk337_pilon.32	46.193	Apalm_v2_gene.model.Sc0a5M3_401_HRSCAF_746.414	Retrovirus-related Pol polyprotein from transposon 17.6	GeneMark.hmm	0.9792699414150519
evm.model.hic_scaffold_5.1154	hic_scaffold_5	9971751	9973586	Probable RNA-directed DNA polymerase from transposon BS	Q95SX7	6.69e-40	Probable RNA-directed DNA polymerase from transposon BS OS=Drosophila melanogaster GN=RTase PE=2 SV=1	A0A2B4RRK4	1.57e-145	Putative RNA-directed DNA polymerase from transposon X-element OS=Stylophora pistillata GN=AWC38_SpisGene16418 PE=4 SV=1	ref|XP_015777278.1|	2.3e-175	PREDICTED: RNA-directed DNA polymerase from mobile element jockey-like [Acropora digitifera]	GO:0003964; GO:0006313	GO:0003964	0	0				Apalm_gene.model.Segkk1087_pilon.15	40.827	Apalm_v2_gene.model.Sc0a5M3_24_HRSCAF_39.102	Probable RNA-directed DNA polymerase from transposon BS	GeneMark.hmm	0.9793028322440087
evm.model.hic_scaffold_4.1178	hic_scaffold_4	13459804	13460256	Transposon TX1 uncharacterized 149 kDa protein				A0A2B4RI37	3.03e-26	Uncharacterized protein OS=Stylophora pistillata GN=AWC38_SpisGene18861 PE=4 SV=1	gb|KXJ12061.1|	2.39e-38	Transposon TX1 uncharacterized 149 kDa protein [Exaiptasia pallida]		0	0	0						Apalm_v2_gene.model.Sc0a5M3_314_HRSCAF_527.1192	Transposon TX1 uncharacterized 149 kDa protein	GeneMark.hmm	0.9793205317577548
evm.model.hic_scaffold_15.497	hic_scaffold_15	5263295	5264878	PREDICTED: uncharacterized protein LOC107350834				A7RUP4	5.67e-08	Predicted protein OS=Nematostella vectensis GN=v1g202427 PE=4 SV=1	ref|XP_015772571.1|	2.72e-82	PREDICTED: uncharacterized protein LOC107350834 [Acropora digitifera]		GO:0005639; GO:0098794; GO:0004931; GO:0001614	0	0				Apalm_gene.model.Segkk843_pilon.54	100	Apalm_v2_gene.model.Sc0a5M3_91_HRSCAF_167.496	no	GeneMark.hmm,Augustus	0.9793310785419015
evm.model.hic_scaffold_10.1156	hic_scaffold_10	12482988	12485650	PREDICTED: uncharacterized protein LOC107328592							ref|XP_015748794.1|	9.12e-146	PREDICTED: uncharacterized protein LOC107328592 [Acropora digitifera]			0	0				Apalm_gene.model.Segkk1171_pilon.11	100	Apalm_v2_gene.model.Sc0a5M3_20_HRSCAF_34.60	no	GeneMark.hmm,Augustus	0.9793466015771686
evm.model.hic_scaffold_10.1966	hic_scaffold_10	21194204	21203315	hypothetical protein												0	K10522				Apalm_gene.model.Segkk597_pilon.53	100	Apalm_v2_gene.model.Sc0a5M3_281_HRSCAF_464.432	no	PASA,Augustus	0.9793601651186791
evm.model.hic_scaffold_10.1614	hic_scaffold_10	17323617	17326636	PREDICTED: uncharacterized protein LOC107357510 isoform X1				A0A2B4RN40	4.74e-133	Uncharacterized protein OS=Stylophora pistillata GN=AWC38_SpisGene17724 PE=4 SV=1	ref|XP_015779643.1|	0	PREDICTED: uncharacterized protein LOC107357510 isoform X1 [Acropora digitifera]		0	0	0	429at6101	0	uncharacterized protein LOC110066449	Apalm_gene.model.Segkk1877_pilon.3	100	Apalm_v2_gene.model.Sc0a5M3_281_HRSCAF_464.788	no	HiQ,Augustus	0.9793608521970706
evm.model.hic_scaffold_20.121	hic_scaffold_20	1442692	1444827	Nucleotide-binding oligomerization domain-containing protein 1	Q8BHB0	7.57e-20	Nucleotide-binding oligomerization domain-containing protein 1 OS=Mus musculus GN=Nod1 PE=1 SV=1	A0A2B4SK67	6.7e-124	La-related protein 7 OS=Stylophora pistillata GN=larp7 PE=4 SV=1	ref|XP_015774340.1|	0	PREDICTED: nucleotide-binding oligomerization domain-containing protein 1-like [Acropora digitifera]	GO:0016324; GO:0016323; GO:0005737; GO:0005524; GO:0050700; GO:0042802; GO:0042803; GO:0006919; GO:0006915; GO:0071225; GO:0042742; GO:0050830; GO:0016045; GO:0045087; GO:0042228; GO:0035556; GO:0043280; GO:0002606; GO:0070374; GO:0043123; GO:0032731; GO:0032755; GO:0046330; GO:0051092; GO:1901224; GO:0051000; GO:0032874; GO:0032760; GO:1904417	GO:0016021; GO:0030529; GO:0005634; GO:0003723; GO:0006396	0	0				Apalm_gene.model.Segkk1233_pilon.53	100	Apalm_v2_gene.model.Sc0a5M3_79_HRSCAF_143.133	no	PASA,Augustus	0.979381
evm.model.hic_scaffold_2.1230	hic_scaffold_2	12436241	12437751	uncharacterized protein LOC110059784				A0A2B4SSY8	2.4e-36	Uncharacterized protein OS=Stylophora pistillata GN=AWC38_SpisGene2140 PE=4 SV=1	ref|XP_020622170.1|	5.3399999999999995e-42	uncharacterized protein LOC110059784 [Orbicella faveolata]		0	0	0				Apalm_gene.model.Segkk1316_pilon.8	67.974	Apalm_v2_gene.model.Sc0a5M3_430_HRSCAF_812.648	no	GeneMark.hmm,Augustus	0.9793842770753161
evm.model.hic_scaffold_4.695	hic_scaffold_4	8310515	8311603	5' exonuclease Apollo				A0A2B4SMC0	7.44e-09	5' exonuclease Apollo OS=Stylophora pistillata GN=dclre1b PE=4 SV=1	ref|XP_015773840.1|	0	PREDICTED: uncharacterized protein LOC107352051 [Acropora digitifera]		GO:0004527	0	0				Apalm_gene.model.Segkk1728_pilon.4	100	Apalm_v2_gene.model.Sc0a5M3_314_HRSCAF_527.678	no	HiQ,Augustus	0.9793863854266539
evm.model.hic_scaffold_5.565	hic_scaffold_5	6416766	6419471	hypothetical protein AC249_AIPGENE23451, partial				A0A2B4R7H4	2.9800000000000003e-27	Uncharacterized protein OS=Stylophora pistillata GN=AWC38_SpisGene23758 PE=4 SV=1	gb|KXJ05153.1|	2.09e-30	hypothetical protein AC249_AIPGENE23451, partial [Exaiptasia pallida]		GO:0003676	0	0				Apalm_gene.model.Segkk2025_pilon.3	93.103	Apalm_v2_gene.model.Sc0a5M3_322_HRSCAF_543.360	no	GeneMark.hmm,Augustus	0.9794045676998369
evm.model.hic_scaffold_31.1008	hic_scaffold_31	8668025	8668981	hypothetical protein AC249_AIPGENE23581				A0A2B4RBP5	1.18e-106	Uncharacterized protein OS=Stylophora pistillata GN=AWC38_SpisGene22099 PE=4 SV=1	gb|KXJ11558.1|	1.86e-178	hypothetical protein AC249_AIPGENE23581 [Exaiptasia pallida]		0	0	0						Apalm_v2_gene.model.Sc0a5M3_398_HRSCAF_736.271	no	GeneMark.hmm	0.9794281729428173
evm.model.hic_scaffold_1.391	hic_scaffold_1	3903565	3904506	G-protein coupled receptor 182	O15218	2.25e-08	G-protein coupled receptor 182 OS=Homo sapiens GN=GPR182 PE=2 SV=1	A0A2B4RQG7	2.68e-28	Somatostatin receptor type 5 OS=Stylophora pistillata GN=SSTR5 PE=4 SV=1	ref|XP_015769220.1|	2.6e-64	PREDICTED: neuromedin-U receptor 2-like [Acropora digitifera]	GO:0016021; GO:0005622; GO:0005886; GO:0004930; GO:0004888; GO:0007166; GO:0035556	GO:0016021; GO:0004930	0	0				Apalm_gene.model.Segkk907_pilon.84	100	Apalm_v2_gene.model.Sc0a5M3_1_HRSCAF_1.393	no	GeneMark.hmm	0.9794372294372294
evm.model.hic_scaffold_6.873	hic_scaffold_6	9062241	9070001	EGF-like repeat and discoidin I-like domain-containing protein 3	O43854	6.1e-12	EGF-like repeat and discoidin I-like domain-containing protein 3 OS=Homo sapiens GN=EDIL3 PE=1 SV=1	A0A2B4RDC0	3.6600000000000004e-31	MAM and LDL-receptor class A domain-containing protein 1 OS=Stylophora pistillata GN=MALRD1 PE=4 SV=1	ref|XP_015762694.1|	4.0600000000000006e-73	PREDICTED: lactadherin-like isoform X2 [Acropora digitifera]	GO:0070062; GO:0031012; GO:1903561; GO:0005509; GO:0005178; GO:0007155; GO:0007275; GO:0010811	GO:0016020	0	0	17262at6101	0	Predicted protein	Apalm_gene.model.Segkk1406_pilon.4	90.865	Apalm_v2_gene.model.Sc0a5M3_13_HRSCAF_21.517	no	GeneMark.hmm,PASA,Augustus	0.9794373401534527
evm.model.hic_scaffold_6.551	hic_scaffold_6	6880085	6880576	PREDICTED: uncharacterized protein LOC107348766 isoform X2			Sc0a5M3_252_HRSCAF_417	970895			ref|XP_015770319.1|	2.51e-76	PREDICTED: uncharacterized protein LOC107348766 isoform X2 [Acropora digitifera]			0	0				Apalm_gene.model.Segkk502_pilon.33	100	Apalm_v2_gene.model.Sc0a5M3_361_HRSCAF_634.581	no	HiQ,Augustus	0.9794520547945206
evm.model.hic_scaffold_6.1078	hic_scaffold_6	11095931	11100120	Retrovirus-related Pol polyprotein from transposon 17.6				A0A2B4SYZ1	7.29e-178	Retrovirus-related Pol polyprotein from transposon 17.6 OS=Stylophora pistillata GN=pol PE=4 SV=1	ref|XP_015751463.1|	0	PREDICTED: uncharacterized protein LOC107331400 [Acropora digitifera]		GO:0003676; GO:0008270; GO:0015074	0	0	19162at6101	0	uncharacterized protein LOC111318945	Apalm_gene.model.Segkk222_pilon.21	99.301	Apalm_v2_gene.model.Sc0a5M3_13_HRSCAF_21.306	Retrovirus-related Pol polyprotein from transposon 17.6	GeneMark.hmm,Augustus	0.9794724907506862
evm.model.hic_scaffold_5.260	hic_scaffold_5	3225377	3227510	39S ribosomal protein L10, mitochondrial	Q3TBW2	6.49e-29	39S ribosomal protein L10, mitochondrial OS=Mus musculus GN=Mrpl10 PE=1 SV=2	A0A2B4RCU5	1.76e-86	39S ribosomal protein L10, mitochondrial OS=Stylophora pistillata GN=Mrpl10 PE=4 SV=1	ref|XP_015761355.1|	1.32e-114	PREDICTED: 39S ribosomal protein L10, mitochondrial-like [Acropora digitifera]	GO:0030529; GO:0005762; GO:0005739; GO:0005654; GO:0003735; GO:0032543; GO:0006412	GO:0005840; GO:0042254	K02864	K02864	9964at6101	0	uncharacterized protein LOC110231560	Apalm_gene.model.Segkk1003_pilon.11	100	Apalm_v2_gene.model.Sc0a5M3_10_HRSCAF_15.45	no	GeneMark.hmm,PASA,Augustus	0.9794816414686826
evm.model.hic_scaffold_5.1149	hic_scaffold_5	9956842	9958767	hypothetical protein BRAFLDRAFT_98594				C3YJ01	4.39e-146	Uncharacterized protein OS=Branchiostoma floridae GN=BRAFLDRAFT_98594 PE=4 SV=1	gb|EEN59663.1|	6.809999999999999e-146	hypothetical protein BRAFLDRAFT_98594 [Branchiostoma floridae]		0	0	0	17508at6101	0	uncharacterized protein LOC110046131	Apalm_gene.model.Segkk166_pilon.82	100	Apalm_v2_gene.model.Sc0a5M3_24_HRSCAF_39.97	no	GeneMark.hmm,Augustus	0.979486
evm.model.hic_scaffold_2.1037	hic_scaffold_2	10759825	10763470	PREDICTED: myosin-9-like				A0A2B4STB3	3.8100000000000003e-35	Uncharacterized protein OS=Stylophora pistillata GN=AWC38_SpisGene2919 PE=4 SV=1	ref|XP_015747171.1|	5.43e-158	PREDICTED: myosin-9-like [Acropora digitifera]		0	0	0	10517at6101	0	titin homolog	Apalm_gene.model.Segkk897_pilon.31	100	Apalm_v2_gene.model.Sc0a5M3_430_HRSCAF_812.449	no	GeneMark.hmm,HiQ,Augustus	0.97949
evm.model.hic_scaffold_20.1140	hic_scaffold_20	11670587	11671132	Polyubiquitin-C				A0A2B4RSU8	2.64e-66	Polyubiquitin-C OS=Stylophora pistillata GN=UBC PE=4 SV=1	gb|PFX19302.1|	4.0900000000000004e-66	Polyubiquitin-C [Stylophora pistillata]		0	0	0						Apalm_v2_gene.model.Sc0a5M3_79_HRSCAF_143.1187	no	GeneMark.hmm	0.9795158286778398
evm.model.hic_scaffold_35.348	hic_scaffold_35	3859407	3859748	Kinesin-like protein KIF6	Q6ZMV9	4.27e-10	Kinesin-like protein KIF6 OS=Homo sapiens GN=KIF6 PE=1 SV=3	A0A2B4SPP6	6.76e-18	Kinesin-like protein KIF6 OS=Stylophora pistillata GN=KIF6 PE=4 SV=1	ref|XP_015762935.1|	3.28e-42	PREDICTED: kinesin-like protein KIF3C [Acropora digitifera]	GO:0005737; GO:0005871; GO:0001673; GO:0005874; GO:0005524; GO:0016887; GO:0008017; GO:0003777; GO:0007018	0	0	0						Apalm_v2_gene.model.Sc0a5M3_401_HRSCAF_746.1154	no	GeneMark.hmm	0.979532
evm.model.hic_scaffold_1.521	hic_scaffold_1	5404694	5410346	FH protein interacting protein FIP2				A0A2B4R7G4	2.64e-10	FH protein interacting protein FIP2 OS=Stylophora pistillata GN=FIP2 PE=4 SV=1	gb|PFX12297.1|	4.09e-10	FH protein interacting protein FIP2 [Stylophora pistillata]		GO:0051260	0	0				Apalm_gene.model.Segkk1781_pilon.9	100	Apalm_v2_gene.model.Sc0a5M3_1_HRSCAF_1.541	no	GeneMark.hmm,PASA,Augustus	0.9795501022494888
evm.model.hic_scaffold_35.84	hic_scaffold_35	767400	772256	PREDICTED: uncharacterized protein LOC107347197				A0A2B4SL97	2.7099999999999998e-126	Uncharacterized protein OS=Stylophora pistillata GN=AWC38_SpisGene4530 PE=4 SV=1	ref|XP_015768565.1|	0	PREDICTED: uncharacterized protein LOC107347197 [Acropora digitifera]		0	0	0	3348at6101	0	uncharacterized protein LOC107347197	Apalm_gene.model.Segkk224_pilon.29	100	Apalm_v2_gene.model.Sc0a5M3_327_HRSCAF_556.29	no	GeneMark.hmm,HiQ,PASA,Augustus	0.9795539033457249
evm.model.hic_scaffold_17.444	hic_scaffold_17	5243070	5247043	Universal stress protein YxiE	P42297	8.71e-11	Universal stress protein YxiE OS=Bacillus subtilis (strain 168) GN=yxiE PE=3 SV=1	A0A2B4SDT8	6.51e-54	Universal stress protein YxiE OS=Stylophora pistillata GN=yxiE PE=4 SV=1	ref|XP_015764711.1|	1.74e-113	PREDICTED: universal stress protein Slr1101-like [Acropora digitifera]	GO:0006950	GO:0006950	0	0	10074at6101	0	uncharacterized protein LOC110051379	Apalm_gene.model.Segkk1729_pilon.27	100	Apalm_v2_gene.model.Sc0a5M3_331_HRSCAF_562.827	no	GeneMark.hmm,PASA,Augustus	0.9795543303468872
