# Supplementary material for: Chromosome-level genome assemblies and genetic maps reveal heterochiasmy and macrosynteny in endangered Atlantic Acropora
Source: BMC Genomics. 2024 Nov 20;25:1119. doi: 10.1186/s12864-024-11025-3 (PMC11577847; doi:10.1186/s12864-024-11025-3)
Supplement: Supplementary file 9 — Additional file 9: Supplementary Table 9: Tracing the 21 cnidarian ancestral linkage groups as defined by Simakov et al. 2022 in acroporid corals. x = chromosomal fusion. Acroporids share the same ALG architecture except for ALG L which is fused to G in A. millepora only. AHYA = Acropora hyacinthus , APAL = A. palmata , AMIL = A. millepora , ACER = A. cervicornis , CJAR = Catalaphyllia jardinei , NVEC = Nematostella vectensis , SSPP = Scolanthus sp. , XSPP = Xenia sp. , HVUL = Hydra vulgaris , HSYM = Hydractinia symbiolongicarpus , CXAM = Cassiopea xamachana. [file 12864_2024_11025_MOESM9_ESM.xlsx]

## Sheet: Sheet1
Cnidarian ancestor	Acroporids					Non-acroporids
21 ALGs	A. hyacinthus	A. palmata	A. millepora	A. cervicornis (LG #)	Same as Cnidarian Ancestor	Catalaphyllia jardinei	Nematostella vectensis	Scolanthus sp.	Xenia sp.	Hydra vulgaris	Hydractinia symbiolongicarpus	Cassiopea xamachana
A1a	A1a	A1a	A1a	A1a (7)	Yes	A1a	A1a	A1a	A1axK	A1axC2	A1aXC2	A1a
RxQc	RxQcxD	RxQcxD	RxQcxD	RxQcxD (2)	No1	RxQcxD				RxQcxKxI	RxQc	RxQcXP
D							D	D	D		D	D
G	GxJ2	GxJ2	GxJ2	GxJ2 (8)	No2	GxJ2	GxJ2	GxJ2	GxEa	G	G	G
J2									J2xC2			J2
H	HxO1	HxO1	HxO1	HxO1 (10)	No3	HxO1	H	H	H	H	H	H
O1							O1xI	O1xI		O1xM	O1xM	O1
EbxFxQb	EbxF	EbxF	EbxF	EbxF (4)	No4	EbxF	EbxF	EbxF	EbxFxNxA2	EbxFxJ2xO2xQd	EbxFxJ2xO2xQd	EbxFxQb
C1	C1xM	C1xM	C1xM	C1xM (1)	No5	C1xM	C1	C1		C1	C1	C1
I	IxQdxO2xC2	IxQdxO2xC2	IxQdxO2xC2	IxQdxO2xC2 (3)	No6	IxQdxO2xC2			IxP	IxK	IxK	I
QdxO2							QdxO2	QdxO2	MxO2xQd			QdxO2
C2												C2
K	KxP	KxP	KxP	KxP (6)	No7	KxP	K	K				K
P							PxC2xRxQc	PxC2xRxQc
L	L	L	LxG	L (9)	Most8	L	LxEa	LxEa	LxB1xJ2xB2	LxEa	L	L
NxA2	NxA2	NxA2	NxA2	NxA2 (14)	Yes	NxA2	NxA2	NxA2		NxA2	NxA2	NxA2
Ea	Ea	Ea	Ea	Ea (13)	Yes	Ea					Ea	Ea
J1xQa	J1xQa	J1xQa	J1xQa	J1xQa (12)	Yes	J1xQa	J1xQa	J1xQa	C1xJ1xQa	J1xQa	J1xQa	J1xQa
B1xB2	B1xB2	B1xB2	B1xB2	B1xB2 (5)	Yes	B1xB2	B1xB2xA1bxB3	B1xB2xA1bxB3	B1xB2	B1xB2	B1xB2	B1xB2
A1bxB3	A1bxB3	A1bxB3	A1bxB3	A1bxB3 (11)	Yes	A1bxB3			RxB3xA1bxQc	PxB3xA1b	PxB3xA1b	A1bxB3
1D fused to RxQc
2G and J2 fused
3H and O1 fused
4lost Qb
5C1 and M fused
6I and QdxO2 and C2 fused
7K and P fused
8part of G and L fused only in A. millepora
