# Supplementary material for: Chromosome-level genome assemblies and genetic maps reveal heterochiasmy and macrosynteny in endangered Atlantic Acropora
Source: BMC Genomics. 2024 Nov 20;25:1119. doi: 10.1186/s12864-024-11025-3 (PMC11577847; doi:10.1186/s12864-024-11025-3)
Supplement: Supplementary file 10 — Additional file 10: Supplementary Table 10: Summary of repeat content in Acropora palmata and A. cervicornis genome assemblies. Bolded transposable elements are abundant among all acroporids. [file 12864_2024_11025_MOESM10_ESM.xlsx]

## Sheet: Sheet1
		A. palmata			A. cervicornis
		RepeatMasker		dnaPipeTE	RepeatMasker		dnaPipeTE
Class		Total bp Masked	% Masked	% Masked	Total bp Masked	% Masked	% Masked
Class I Retrotransposons		21084824	0.0693		15273700	0.0494
LTRs	TOTAL	5806217	0.0191	0.0409	4779277	0.0155	0.0296
	BEL	47737	0.0002
	Copia	96000	0.0003		53260	0.0002
	DIRS	422414	0.0014		548673	0.0018
	Gypsy	3622045	0.0119		27631128	0.0089
	Ngaro	194,896	0.0006		110327	0.0004
	Pao	1423125	0.0047		1303889	0.0042
LINEs	TOTAL	11452878	0.0376	0.0494	9642813	0.0311	0.0549
	CR1	340524	0.0012		429999	0.0014
	CRE	338153	0.0011		340464	0.0011
	Daphne	384411	0.0013
	Dong-R4	529187	0.0017		333832	0.0011
	LINE1	1117505	0.0037		1346213	0.0043
	LINE2	2357364	0.0077		2305268	0.0074
	Penelope	5595364	0.0184		4541415	0.0147
	RTE	324903	0.0011		81074	0.0003
	Rex-Babar	232814	0.0008		231723	0.0007
	Others	464994	0.0014		32825	0.0001
SINEs	TOTAL	3825729	0.0126	0.0101	851610	0.0028	0.0104
	SINE1	145,314	0.0005
	SINE2	728305	0.0024
	Others	2952110	0.0097
Class II DNA Transposons		11680653	0.0382	0.0678	6716046	0.0218	0.0761
	Academ	803610	0.0026		573636	0.0019
	CMC-EnSpm	198277	0.0007		217306	0.0007
	Crypton	69814	0.0002		28423	0.0001
	IS3EU	31,222	0.0001		38852	0.0001
	Kolobok	117329	0.0004		52551	0.0002
	MuDR	229628	0.0007
	Harbinger	931558	0.0031		525479	0.0017
	ISL2EU	429130	0.0014		434799	0.0014
	Polinton	156896	0.0005
	PiggyBac	17632	0
	Sola	784761	0.0026		458089	0.0015
	TcMariner	2171656	0.0071		952982	0.003
	hAT	2555666	0.0085		1497577	0.0049
	Others	3183474	0.0103		1988903	0.0065
RC- Helitron		358513	0.0012	0.0019	79119	0.0003	0.0041
Unclassified TEs		17561493	0.0577	0.1487	32033663	0.1035	0.1326
Low Complexity		10424	0	0.0063	488815	0.0016	0.01
Simple Repeats		789391	0.0026	0.0342	3158535	0.0102	0.0299
Satellite		101825	0.0003	0.0096	199408	0.0006	0.0027
rRNA		47593	0.0002	0.0022	151377	0.0005	0.005
snRNA		17761	0.0001
TOTAL		50778858	0.1669	0.3711	58510908	0.1891	0.3554
